# Supplementary material for: Unraveling Effects of miRNAs Associated with APR Leaf Rust Resistance Genes in Hybrid Forms of Common Wheat (Triticum aestivum L.)
Source: Int J Mol Sci. 2025 Jan 14;26(2):665. doi: 10.3390/ijms26020665 (PMC11766205; doi:10.3390/ijms26020665)
Supplement: Supplementary file 1 [file ijms-26-00665-s001.zip]

Archive with 6 entries (6 files):
- Supplementary Materials S5.xlsx
- Supplementary Materials S6.xlsx
- Supplementary Table S1.pdf
- Supplementary Table S2.pdf
- Supplementary Table S3.pdf
- Supplementary Table S4.pdf
