# Supplementary material for: Unraveling Effects of miRNAs Associated with APR Leaf Rust Resistance Genes in Hybrid Forms of Common Wheat (Triticum aestivum L.)
Source: Int J Mol Sci. 2025 Jan 14;26(2):665. doi: 10.3390/ijms26020665 (PMC11766205; doi:10.3390/ijms26020665)
Supplement: Supplementary file 1 [file ijms-26-00665-s001.zip › Supplementary Materials S5.xlsx]

## Sheet: S5
Supplementary Materials S5: List of target genes for miRNAs tested

## Sheet:  tae-miR9653b
TraesCSU02G016900.2
TraesCSU02G016900.1
TraesCS5D02G309200.1
TraesCS6A02G089400.1
TraesCS6A02G089400.2
TraesCS2A02G205100.1
TraesCS4A02G229900.1
TraesCS4B02G086100.1
TraesCS7D02G525000.1
TraesCS2B02G074600.1
TraesCS7A02G539100.1
TraesCS1B02G006100.1
TraesCS3B02G611700.1
TraesCS1D02G241200.2
TraesCS1D02G241200.1
TraesCS6B02G048200.1
TraesCS6A02G034200.1
TraesCS6B02G048200.2
TraesCS6A02G034200.2
TraesCS6D02G039800.1
TraesCS5A02G302500.1
TraesCS6D02G384800.1
TraesCS5D02G005600.1
TraesCS6B02G111800.1
TraesCS3D02G273300.1
TraesCS3B02G307800.1
TraesCS2B02G232500.1
TraesCS7D02G449900.1
TraesCS7D02G449900.3
TraesCS7D02G449900.2
TraesCS7A02G461700.3
TraesCS7A02G461700.4
TraesCS7A02G461700.2
TraesCS7A02G461700.1
TraesCS7A02G056300.1
TraesCS2B02G495700.2
TraesCS2A02G473000.1
TraesCS2D02G472700.2
TraesCS2D02G472700.1
TraesCS6D02G189100.1
TraesCS2B02G495700.1
TraesCS6B02G230600.1
TraesCS2B02G206900.1
TraesCS2A02G179700.1
TraesCS2A02G473700.1
TraesCS3D02G076100.1
TraesCS5A02G514100.1
TraesCS5A02G033200.1
TraesCS7B02G460000.1
TraesCS3D02G101700.1
TraesCS7A02G541000.1
TraesCS3B02G283100.2
TraesCS3B02G283100.1
TraesCS7B02G460000.2
TraesCS7D02G526800.1
TraesCS7B02G462700.2
TraesCS3B02G283100.4
TraesCS7B02G462700.1
TraesCS3B02G283100.3
TraesCS7D02G080300.1
TraesCS3A02G135300.1
TraesCS3D02G151300.1
TraesCS2A02G153000.1
TraesCS2D02G313400.1
TraesCS5A02G103800.1
TraesCS5A02G103800.2
TraesCS5D02G122000.1
TraesCS7A02G006300.1
TraesCS7A02G008100.1
TraesCS3A02G274100.1
TraesCS3A02G251700.1
TraesCS6D02G246200.1
TraesCS6A02G268700.1
TraesCS6B02G295800.1
TraesCS6B02G295800.2
TraesCS6A02G313600.1
TraesCS1D02G241400.1
TraesCS7D02G249000.2
TraesCS7B02G140900.1
TraesCS7A02G250300.1
TraesCS5B02G031900.1
TraesCS7D02G249000.1
TraesCS5D02G040000.1
TraesCS3B02G038800.1
TraesCS2B02G003600.1
TraesCS7B02G264400.1
TraesCS2B02G602300.1
TraesCS2B02G602400.1
TraesCS6B02G224600.2
TraesCS6B02G224600.1
TraesCS7B02G031700.1
TraesCS3D02G329500.1
TraesCS2A02G242500.1
TraesCS5B02G042100.1
TraesCS5D02G047900.1
TraesCS3D02G369000.1
TraesCS3B02G408700.1
TraesCS5B02G042300.1
TraesCS2B02G402800.2
TraesCS6A02G176400.1
TraesCS6A02G176400.2
TraesCSU02G106200.1
TraesCSU02G208900.1
TraesCS5A02G354600.1
TraesCS7A02G172300.1
TraesCS7B02G077000.1
TraesCS7D02G173000.1
TraesCS3B02G133800.1
TraesCS3D02G116700.1
TraesCS3A02G114200.1
TraesCS6B02G010200.1
TraesCS5A02G433600.2
TraesCS5A02G433600.1
TraesCS2D02G426200.1
TraesCS3D02G515500.1
TraesCS4B02G286200.1
TraesCS7D02G001500.1
TraesCS7A02G002100.1
TraesCS4A02G017900.1
TraesCS7D02G507700.1
TraesCS5B02G208600.1
TraesCS3D02G308100.1
TraesCS3A02G295000.1
TraesCS6B02G044900.1
TraesCS6A02G201100.1
TraesCS3A02G295000.2
TraesCS6D02G188100.1
TraesCS6B02G227100.1
TraesCSU02G226200.1
TraesCS7B02G434800.1
TraesCS7D02G508900.1
TraesCS1A02G145000.1
TraesCS2D02G257500.3
TraesCS2D02G257500.4
TraesCS4A02G409300.1
TraesCS4A02G409300.2
TraesCS4B02G309100.1
TraesCS5B02G017300.1
TraesCS5D02G025300.1
TraesCS2D02G459500.1
TraesCS5A02G264100.1
TraesCS5D02G279700.1
TraesCS5A02G264100.2
TraesCS5D02G279600.1
TraesCS2D02G211000.1
TraesCS5A02G527100.1
TraesCS5D02G271700.1
TraesCS3A02G048700.6
TraesCS3A02G048700.1
TraesCS3A02G048700.2
TraesCSU02G238700.1
TraesCS3A02G048700.4
TraesCS3A02G048700.7
TraesCS3A02G048700.5
TraesCS4D02G021600.1
TraesCS4D02G021600.2
TraesCS4D02G021600.3
TraesCS7A02G298600.1
TraesCS7D02G332000.1
TraesCS1B02G250600.2
TraesCS2D02G381700.2
TraesCS2D02G381700.1
TraesCS7B02G421700.1
TraesCS7A02G510800.1
TraesCS7D02G500200.1
TraesCS4A02G071600.2
TraesCS4B02G227500.1

## Sheet:  tae-miR5384-3p
TraesCS7A02G282800.1
TraesCS7A02G112500.1
TraesCS7B02G042500.1
TraesCS6A02G283400.1
TraesCS2A02G092900.1
TraesCS2B02G107700.1
TraesCS5B02G061400.1
TraesCS5B02G061200.1
TraesCS7D02G142400.1
TraesCS5A02G242600.1
TraesCS5B02G240000.1
TraesCS2A02G256600.1
TraesCS6D02G264000.2
TraesCS6A02G283500.1
TraesCS6B02G312200.1
TraesCS6D02G263900.1
TraesCS6D02G264000.1
TraesCS6B02G312300.1
TraesCS2D02G569500.1
TraesCS1B02G436300.1
TraesCS3B02G090400.1
TraesCS5D02G407400.1
TraesCS3D02G076400.1
TraesCS5A02G397900.1
TraesCS5B02G403000.1
TraesCS5B02G402900.1
TraesCS1A02G413400.1
TraesCS1D02G420900.1
TraesCS4A02G045800.1
TraesCS4D02G259100.1
TraesCS3A02G155800.1
TraesCS3B02G182400.1
TraesCS5A02G242900.1
TraesCS5D02G417100.1
TraesCS5A02G407200.1
TraesCS5D02G249500.1
TraesCS5B02G240700.1
TraesCS5B02G412100.1
TraesCSU02G117800.1
TraesCS6B02G089400.1
TraesCS6A02G066100.1
TraesCS5A02G049000.1
TraesCS4B02G367300.1
TraesCS4D02G360200.1
TraesCS5A02G535000.1
TraesCS3A02G527300.1
TraesCS1A02G417900.1
TraesCS5D02G059600.1
TraesCS7B02G322300.1
TraesCS7D02G414100.1
TraesCS4D02G114100.1
TraesCS4A02G199000.1
TraesCS4B02G116400.1
TraesCS7B02G364900.1
TraesCS2B02G038300.1
TraesCS2D02G027400.1
TraesCS2A02G025400.1
TraesCS3A02G076700.1
TraesCS5A02G010300.1
TraesCS6B02G035600.1
TraesCS5D02G015100.1
TraesCS5B02G007900.1
TraesCS2B02G546800.2
TraesCS2B02G546800.1
TraesCS2A02G518400.1
TraesCS2A02G132100.1
TraesCS2D02G519800.1
TraesCS3B02G595800.1
TraesCS3B02G595800.2
TraesCS5B02G257200.1
TraesCS5A02G258000.1
TraesCS4A02G016700.1
TraesCS4B02G287400.1
TraesCS7A02G071700.1
TraesCS5A02G374800.1
TraesCS4A02G350200.1
TraesCS3D02G310700.2
TraesCS3D02G310700.1
TraesCS6A02G279700.1
TraesCS3A02G320600.1
TraesCS1D02G425500.1
TraesCS5B02G376800.1
TraesCS5B02G240200.1
TraesCS5D02G249400.1
TraesCS2B02G009900.1
TraesCS5B02G240800.1
TraesCS2B02G284600.1
TraesCS2A02G258700.1
TraesCS2D02G264800.1
TraesCS2D02G266200.1
TraesCS1A02G183500.1
TraesCS3A02G489800.1
TraesCS5B02G096200.1
TraesCS5A02G090500.1
TraesCS7D02G175100.1
TraesCS7D02G408100.1
TraesCS7A02G174100.1
TraesCS7D02G175100.2
TraesCS7B02G079000.1
TraesCS1A02G293900.1
TraesCS5A02G409200.2
TraesCS5A02G409200.1
TraesCS1A02G304900.1
TraesCS3B02G144000.1
TraesCS3B02G144000.2
TraesCS6B02G148100.1
TraesCS6A02G076400.2
TraesCS6A02G076400.1
TraesCS7B02G078700.1
TraesCS3B02G582800.1
TraesCS1A02G086200.1
TraesCS7B02G210400.1
TraesCS3D02G442100.1
TraesCS7A02G169800.1
TraesCS2D02G092100.1
TraesCS1B02G392900.2
TraesCS3B02G486100.1
TraesCS1D02G087800.1
TraesCS7B02G136500.1
TraesCS3D02G467600.1
TraesCS7D02G240000.1
TraesCSU02G121700.1
TraesCS3A02G472300.1
TraesCS7A02G240900.1
TraesCS3D02G468100.1
TraesCS3B02G515500.1
TraesCS1B02G392900.1
TraesCSU02G109200.1
TraesCS5B02G562500.1
TraesCS4D02G051800.1
TraesCS3B02G515100.1
TraesCS3A02G471900.1
TraesCS2A02G321400.1
TraesCS3D02G467300.1
TraesCS3A02G472100.1
TraesCS3B02G514900.1
TraesCS1B02G346200.2
TraesCS6D02G218200.2
TraesCS1B02G346200.1
TraesCS3D02G409800.1
TraesCS1D02G335200.1
TraesCS1D02G335200.2
TraesCS1A02G332500.1
TraesCS3B02G515300.1
TraesCS1D02G330500.1
TraesCS3A02G386400.1
TraesCS3B02G510300.1
TraesCS1D02G143700.1
TraesCS3B02G471800.1
TraesCS3D02G430100.1
TraesCS3D02G430100.2
TraesCS4A02G407800.1
TraesCS7A02G545000.1
TraesCS4D02G272300.1
TraesCS5A02G314400.2
TraesCS4A02G407800.2
TraesCS7D02G531300.1
TraesCS3A02G362100.1
TraesCS7A02G421900.1
TraesCS7A02G464400.1
TraesCS2A02G256600.1
TraesCS5A02G037100.1
TraesCS5D02G403500.1
TraesCS5B02G099700.1
TraesCS2B02G230500.1
TraesCS4D02G190100.1
TraesCS4A02G115400.1
TraesCS2A02G222100.1
TraesCS1B02G062700.1
TraesCS6D02G312100.1
TraesCS6A02G333100.1
TraesCS4D02G033700.1
TraesCS1D02G403500.1
TraesCS3B02G582800.1
TraesCS2A02G327300.1
TraesCS2A02G327300.3
TraesCS2A02G327300.2
TraesCS1A02G442400.2
TraesCS6A02G308600.1
TraesCS6B02G337300.3
TraesCS6B02G337300.2
TraesCS3A02G514100.1
TraesCS1A02G048300.1
TraesCS3B02G090400.1
TraesCS3D02G076400.1
TraesCS1B02G289500.1
TraesCS4A02G129900.1
TraesCS4D02G176600.1
TraesCS5D02G092500.1
TraesCS1B02G454200.1
