# Supplementary material for: Unraveling Effects of miRNAs Associated with APR Leaf Rust Resistance Genes in Hybrid Forms of Common Wheat (Triticum aestivum L.)
Source: Int J Mol Sci. 2025 Jan 14;26(2):665. doi: 10.3390/ijms26020665 (PMC11766205; doi:10.3390/ijms26020665)
Supplement: Supplementary file 1 [file ijms-26-00665-s001.zip › Supplementary Materials S6.xlsx]

## Sheet: S6
Supplementary Materials S6: Gene ontology (GO) analysis

## Sheet: GO (level2) tae-miR9653b
GO ID (level1)	GO Term (level1)	GO ID (level2)	GO Term (level2)	HitsGenes	GenesOfHits
GO:0008150	Biological Process	GO:0009987	cellular process	39	TraesCS6D02G189100.1,TraesCS6B02G230600.1,TraesCS2A02G153000.1,TraesCS7B02G421700.1,TraesCS7A02G056300.1,TraesCS4A02G409300.2,TraesCS4A02G409300.1,TraesCS6B02G224600.1,TraesCS7A02G298600.1,TraesCS7A02G006300.1,TraesCS6A02G034200.1,TraesCS6A02G034200.2,TraesCS7D02G449900.1,TraesCS2D02G313400.1,TraesCS7D02G449900.2,TraesCS5D02G025300.1,TraesCS7D02G449900.3,TraesCS6B02G111800.1,TraesCS4B02G309100.1,…
GO:0008150	Biological Process	GO:0009605	response to external stimulus	10	TraesCS3D02G076100.1,TraesCS7A02G006300.1,TraesCS3B02G408700.1,TraesCS2A02G179700.1,TraesCS3D02G515500.1,TraesCS7A02G008100.1,TraesCS2B02G206900.1,TraesCS5D02G005600.1,TraesCS2B02G602400.1,TraesCS3D02G369000.1,
GO:0008150	Biological Process	GO:0009607	response to biotic stimulus	10	TraesCS3D02G076100.1,TraesCS7A02G006300.1,TraesCS3B02G408700.1,TraesCS2A02G179700.1,TraesCS3D02G515500.1,TraesCS7A02G008100.1,TraesCS2B02G206900.1,TraesCS5D02G005600.1,TraesCS2B02G602400.1,TraesCS3D02G369000.1,
GO:0008150	Biological Process	GO:0007049	cell cycle	1	TraesCS7A02G298600.1,
GO:0008150	Biological Process	GO:0006091	generation of precursor metabolites and energy	3	TraesCS3D02G308100.1,TraesCS3A02G295000.2,TraesCS3A02G295000.1,
GO:0008150	Biological Process	GO:0019725	cellular homeostasis	3	TraesCS7B02G421700.1,TraesCS7A02G510800.1,TraesCS7D02G500200.1,
GO:0008150	Biological Process	GO:0019538	protein metabolic process	10	TraesCS5D02G122000.1,TraesCS4A02G409300.2,TraesCS4A02G409300.1,TraesCS5B02G042300.1,TraesCS5B02G042100.1,TraesCS4B02G309100.1,TraesCS1A02G145000.1,TraesCS2B02G402800.2,TraesCS5D02G047900.1,TraesCS5A02G103800.2,
GO:0008150	Biological Process	GO:0005975	carbohydrate metabolic process	1	TraesCS7A02G298600.1,
GO:0008150	Biological Process	GO:0008152	metabolic process	37	TraesCS5D02G122000.1,TraesCS6D02G189100.1,TraesCS6B02G230600.1,TraesCS4A02G409300.2,TraesCS4A02G409300.1,TraesCS5B02G042300.1,TraesCS5B02G031900.1,TraesCS7A02G298600.1,TraesCS6A02G034200.1,TraesCS6A02G034200.2,TraesCS5B02G042100.1,TraesCS4B02G286200.1,TraesCS7D02G449900.1,TraesCS2D02G313400.1,TraesCS7D02G449900.2,TraesCS5D02G025300.1,TraesCS7D02G449900.3,TraesCS5D02G040000.1,TraesCS4B02G309100.1,…
GO:0008150	Biological Process	GO:0006810	transport	6	TraesCS7B02G421700.1,TraesCS6B02G224600.2,TraesCS6B02G224600.1,TraesCS7A02G510800.1,TraesCS7D02G500200.1,TraesCS3A02G251700.1,
GO:0008150	Biological Process	GO:0009628	response to abiotic stimulus	3	TraesCS6B02G227100.1,TraesCS6A02G201100.1,TraesCS6D02G188100.1,
GO:0008150	Biological Process	GO:0009058	biosynthetic process	23	TraesCS6D02G189100.1,TraesCS6B02G230600.1,TraesCS4A02G409300.2,TraesCS4A02G409300.1,TraesCS7A02G298600.1,TraesCS6A02G034200.1,TraesCS6A02G034200.2,TraesCS7D02G449900.1,TraesCS2D02G313400.1,TraesCS7D02G449900.2,TraesCS5D02G025300.1,TraesCS7D02G449900.3,TraesCS4B02G309100.1,TraesCS1A02G145000.1,TraesCS6B02G044900.1,TraesCS6D02G039800.1,TraesCS6B02G048200.1,TraesCS6B02G048200.2,TraesCS7A02G461700.4,…
GO:0008150	Biological Process	GO:0006629	lipid metabolic process	1	TraesCS2D02G313400.1,
GO:0008150	Biological Process	GO:0006950	response to stress	11	TraesCS3D02G076100.1,TraesCS7A02G006300.1,TraesCS2B02G602300.1,TraesCS3B02G408700.1,TraesCS2A02G179700.1,TraesCS3D02G515500.1,TraesCS7A02G008100.1,TraesCS2B02G206900.1,TraesCS5D02G005600.1,TraesCS2B02G602400.1,TraesCS3D02G369000.1,
GO:0008150	Biological Process	GO:0016043	cellular component organization	6	TraesCS2A02G153000.1,TraesCS7A02G056300.1,TraesCS5D02G025300.1,TraesCS2D02G381700.1,TraesCS2D02G381700.2,TraesCS5B02G017300.1,
GO:0008150	Biological Process	GO:0042221	response to chemical	10	TraesCS6B02G227100.1,TraesCS7D02G449900.1,TraesCS7D02G449900.2,TraesCS7D02G449900.3,TraesCS7A02G461700.4,TraesCS7A02G461700.3,TraesCS7A02G461700.2,TraesCS7A02G461700.1,TraesCS6A02G201100.1,TraesCS6D02G188100.1,
GO:0008150	Biological Process	GO:0007154	cell communication	12	TraesCS7A02G006300.1,TraesCS7D02G449900.1,TraesCS7D02G449900.2,TraesCS7D02G449900.3,TraesCS6B02G111800.1,TraesCS6A02G089400.2,TraesCSU02G016900.1,TraesCS5D02G005600.1,TraesCS7A02G461700.4,TraesCS7A02G461700.3,TraesCS7A02G461700.2,TraesCS7A02G461700.1,
GO:0008150	Biological Process	GO:0036211	protein modification process	8	TraesCS5D02G122000.1,TraesCS4A02G409300.2,TraesCS4A02G409300.1,TraesCS5B02G042300.1,TraesCS5B02G042100.1,TraesCS4B02G309100.1,TraesCS5D02G047900.1,TraesCS5A02G103800.2,
GO:0008150	Biological Process	GO:0009719	response to endogenous stimulus	7	TraesCS7D02G449900.1,TraesCS7D02G449900.2,TraesCS7D02G449900.3,TraesCS7A02G461700.4,TraesCS7A02G461700.3,TraesCS7A02G461700.2,TraesCS7A02G461700.1,
GO:0008150	Biological Process	GO:0006139	nucleobase-containing compound metabolic process	19	TraesCS5B02G031900.1,TraesCS6A02G034200.1,TraesCS6A02G034200.2,TraesCS4B02G286200.1,TraesCS7D02G449900.1,TraesCS7D02G449900.2,TraesCS5D02G025300.1,TraesCS7D02G449900.3,TraesCS5D02G040000.1,TraesCS6B02G044900.1,TraesCS6D02G039800.1,TraesCS6B02G048200.1,TraesCS6B02G048200.2,TraesCS4A02G017900.1,TraesCS7A02G461700.4,TraesCS7A02G461700.3,TraesCS7A02G461700.2,TraesCS7A02G461700.1,TraesCS5B02G017300.1,
GO:0008150	Biological Process	GO:0007165	signal transduction	12	TraesCS7A02G006300.1,TraesCS7D02G449900.1,TraesCS7D02G449900.2,TraesCS7D02G449900.3,TraesCS6B02G111800.1,TraesCS6A02G089400.2,TraesCSU02G016900.1,TraesCS5D02G005600.1,TraesCS7A02G461700.4,TraesCS7A02G461700.3,TraesCS7A02G461700.2,TraesCS7A02G461700.1,
GO:0005575	Cellular Component	GO:0009536	plastid	2	TraesCS6D02G189100.1,TraesCS6B02G230600.1,
GO:0005575	Cellular Component	GO:0005634	nucleus	24	TraesCS5D02G122000.1,TraesCS6A02G034200.1,TraesCS6A02G034200.2,TraesCS7D02G449900.1,TraesCS7D02G449900.2,TraesCS5D02G025300.1,TraesCS7D02G449900.3,TraesCS6B02G111800.1,TraesCS3A02G135300.1,TraesCS3D02G151300.1,TraesCS6A02G089400.2,TraesCS3D02G308100.1,TraesCS6D02G039800.1,TraesCSU02G016900.1,TraesCS3A02G295000.2,TraesCS3A02G295000.1,TraesCS6B02G048200.1,TraesCS6B02G048200.2,TraesCS7A02G461700.4,T…
GO:0005575	Cellular Component	GO:0005829	cytosol	4	TraesCS2B02G495700.1,TraesCS3B02G038800.1,TraesCS2A02G473000.1,TraesCS2D02G472700.1,
GO:0005575	Cellular Component	GO:0005576	extracellular region	1	TraesCS2A02G153000.1,
GO:0005575	Cellular Component	GO:0005768	endosome	1	TraesCS3A02G251700.1,
GO:0005575	Cellular Component	GO:0005777	peroxisome	1	TraesCS7A02G056300.1,
GO:0005575	Cellular Component	GO:0016020	membrane	32	TraesCS2A02G242500.1,TraesCS7D02G507700.1,TraesCS7B02G421700.1,TraesCS7A02G056300.1,TraesCS4A02G409300.2,TraesCS4A02G409300.1,TraesCS5A02G033200.1,TraesCS1B02G006100.1,TraesCS7A02G298600.1,TraesCS1D02G241200.2,TraesCS1D02G241200.1,TraesCS2D02G459500.1,TraesCSU02G238700.1,TraesCS7B02G031700.1,TraesCS4B02G309100.1,TraesCS3A02G048700.5,TraesCS3A02G048700.6,TraesCS3A02G048700.7,TraesCS7A02G510800.1,T…
GO:0005575	Cellular Component	GO:0005783	endoplasmic reticulum	4	TraesCS7D02G507700.1,TraesCS7B02G140900.1,TraesCS7A02G250300.1,TraesCS7D02G249000.2,
GO:0005575	Cellular Component	GO:0005856	cytoskeleton	2	TraesCS2D02G381700.1,TraesCS2D02G381700.2,
GO:0005575	Cellular Component	GO:0005794	Golgi apparatus	3	TraesCS4A02G409300.2,TraesCS4A02G409300.1,TraesCS4B02G309100.1,
GO:0005575	Cellular Component	GO:0009507	chloroplast	2	TraesCS6D02G189100.1,TraesCS6B02G230600.1,
GO:0005575	Cellular Component	GO:0030312	external encapsulating structure	1	TraesCS2A02G153000.1,
GO:0005575	Cellular Component	GO:0005737	cytoplasm	23	TraesCS6D02G189100.1,TraesCS6B02G230600.1,TraesCS2B02G495700.1,TraesCS7D02G507700.1,TraesCS7A02G056300.1,TraesCS4A02G409300.2,TraesCS4A02G409300.1,TraesCS3B02G038800.1,TraesCS2A02G473000.1,TraesCS6B02G111800.1,TraesCS2D02G472700.1,TraesCS4B02G309100.1,TraesCS2D02G381700.1,TraesCS2D02G381700.2,TraesCS1A02G145000.1,TraesCS6A02G089400.2,TraesCS7B02G140900.1,TraesCS3A02G251700.1,TraesCS7A02G250300.1,…
GO:0005575	Cellular Component	GO:0005739	mitochondrion	1	TraesCS1A02G145000.1,
GO:0005575	Cellular Component	GO:0005618	cell wall	1	TraesCS2A02G153000.1,
GO:0005575	Cellular Component	GO:0005622	intracellular anatomical structure	45	TraesCS5D02G122000.1,TraesCS6D02G189100.1,TraesCS6B02G230600.1,TraesCS2B02G495700.1,TraesCS7D02G507700.1,TraesCS5A02G527100.1,TraesCS7A02G056300.1,TraesCS4A02G409300.2,TraesCS4A02G409300.1,TraesCS3B02G038800.1,TraesCS2A02G473000.1,TraesCS6A02G034200.1,TraesCS6A02G034200.2,TraesCS7D02G449900.1,TraesCS7D02G449900.2,TraesCS5D02G025300.1,TraesCS7D02G449900.3,TraesCS6B02G111800.1,TraesCS2D02G472700.1,…
GO:0005575	Cellular Component	GO:0005886	plasma membrane	8	TraesCS7B02G421700.1,TraesCS7A02G298600.1,TraesCS7A02G510800.1,TraesCS3B02G408700.1,TraesCS7D02G500200.1,TraesCS3D02G101700.1,TraesCS3A02G251700.1,TraesCS3D02G369000.1,
GO:0003674	Molecular Function	GO:0003676	nucleic acid binding	23	TraesCS2B02G495700.1,TraesCS2B02G495700.2,TraesCS2A02G473000.1,TraesCS5B02G031900.1,TraesCS6A02G034200.2,TraesCS7D02G449900.1,TraesCS7D02G449900.2,TraesCS5D02G025300.1,TraesCS7D02G449900.3,TraesCS5D02G040000.1,TraesCS2D02G472700.1,TraesCS2D02G472700.2,TraesCS3A02G135300.1,TraesCS3D02G151300.1,TraesCS6B02G044900.1,TraesCS6D02G039800.1,TraesCS6A02G176400.2,TraesCS6B02G048200.2,TraesCS7A02G461700.4,…
GO:0003674	Molecular Function	GO:0016787	hydrolase activity	14	TraesCS6D02G189100.1,TraesCS6B02G230600.1,TraesCS2A02G153000.1,TraesCS5A02G527100.1,TraesCS7B02G421700.1,TraesCS6A02G034200.1,TraesCS6A02G034200.2,TraesCS7A02G510800.1,TraesCS7D02G500200.1,TraesCS2B02G402800.2,TraesCS6D02G039800.1,TraesCS7D02G080300.1,TraesCS6B02G048200.1,TraesCS6B02G048200.2,
GO:0003674	Molecular Function	GO:0003677	DNA binding	13	TraesCS6A02G034200.2,TraesCS7D02G449900.1,TraesCS7D02G449900.2,TraesCS7D02G449900.3,TraesCS3A02G135300.1,TraesCS3D02G151300.1,TraesCS6B02G044900.1,TraesCS6D02G039800.1,TraesCS6B02G048200.2,TraesCS7A02G461700.4,TraesCS7A02G461700.3,TraesCS7A02G461700.2,TraesCS7A02G461700.1,
GO:0003674	Molecular Function	GO:0003723	RNA binding	10	TraesCS2B02G495700.1,TraesCS2B02G495700.2,TraesCS2A02G473000.1,TraesCS5B02G031900.1,TraesCS5D02G025300.1,TraesCS5D02G040000.1,TraesCS2D02G472700.1,TraesCS2D02G472700.2,TraesCS6A02G176400.2,TraesCS5B02G017300.1,
GO:0003674	Molecular Function	GO:0030246	carbohydrate binding	9	TraesCS7D02G507700.1,TraesCS5A02G433600.2,TraesCS5A02G433600.1,TraesCS3A02G048700.5,TraesCS3A02G048700.6,TraesCS3A02G048700.7,TraesCS3A02G048700.1,TraesCS3A02G048700.2,TraesCS3A02G048700.4,
GO:0003674	Molecular Function	GO:0005515	protein binding	6	TraesCS7A02G056300.1,TraesCS6B02G111800.1,TraesCS2D02G381700.1,TraesCS2D02G381700.2,TraesCS6A02G089400.2,TraesCSU02G016900.1,
GO:0003674	Molecular Function	GO:0005215	transporter activity	6	TraesCS7B02G421700.1,TraesCS5A02G033200.1,TraesCS7A02G510800.1,TraesCS7D02G500200.1,TraesCS3A02G251700.1,TraesCS7D02G080300.1,
GO:0003674	Molecular Function	GO:0003682	chromatin binding	1	TraesCS1D02G241400.1,
GO:0003674	Molecular Function	GO:0005198	structural molecule activity	1	TraesCS2D02G381700.2,
GO:0003674	Molecular Function	GO:0016740	transferase activity	33	TraesCS5D02G122000.1,TraesCS4A02G409300.2,TraesCS4A02G409300.1,TraesCS5B02G208600.1,TraesCS7B02G462700.2,TraesCS7B02G460000.2,TraesCS7B02G462700.1,TraesCS7B02G460000.1,TraesCS7A02G541000.1,TraesCS7D02G526800.1,TraesCS7A02G298600.1,TraesCS1D02G241200.2,TraesCS1D02G241200.1,TraesCS7D02G525000.1,TraesCSU02G238700.1,TraesCS7A02G539100.1,TraesCS6B02G111800.1,TraesCS5A02G433600.2,TraesCS4B02G309100.1,T…
GO:0003674	Molecular Function	GO:0000166	nucleotide binding	46	TraesCS3D02G076100.1,TraesCS6D02G189100.1,TraesCS6B02G230600.1,TraesCS7B02G421700.1,TraesCS5B02G208600.1,TraesCS7B02G462700.2,TraesCS7B02G460000.2,TraesCS7B02G462700.1,TraesCS7B02G460000.1,TraesCS7A02G541000.1,TraesCS7D02G526800.1,TraesCS7D02G525000.1,TraesCS7A02G006300.1,TraesCS6A02G034200.1,TraesCSU02G238700.1,TraesCS6A02G034200.2,TraesCS2B02G602300.1,TraesCS7A02G539100.1,TraesCS6B02G111800.1,T…
GO:0003674	Molecular Function	GO:0016301	kinase activity	24	TraesCS5B02G208600.1,TraesCS7B02G462700.2,TraesCS7B02G460000.2,TraesCS7B02G462700.1,TraesCS7B02G460000.1,TraesCS7A02G541000.1,TraesCS7D02G526800.1,TraesCS7D02G525000.1,TraesCSU02G238700.1,TraesCS7A02G539100.1,TraesCS6B02G111800.1,TraesCS5A02G433600.2,TraesCS5A02G433600.1,TraesCS3A02G048700.5,TraesCS3A02G048700.6,TraesCS3A02G048700.7,TraesCS6A02G089400.2,TraesCS3A02G048700.1,TraesCS3A02G048700.2,T…
GO:0003674	Molecular Function	GO:0005488	binding	76	TraesCS3D02G076100.1,TraesCS6D02G189100.1,TraesCS6B02G230600.1,TraesCS2B02G495700.1,TraesCS2B02G495700.2,TraesCS7D02G507700.1,TraesCS7B02G421700.1,TraesCS7A02G056300.1,TraesCS5B02G208600.1,TraesCS7B02G462700.2,TraesCS2A02G473000.1,TraesCS7B02G460000.2,TraesCS7B02G462700.1,TraesCS7B02G460000.1,TraesCS7A02G541000.1,TraesCS5B02G031900.1,TraesCS7D02G526800.1,TraesCS7D02G525000.1,TraesCS7A02G006300.1,…
GO:0003674	Molecular Function	GO:0003824	catalytic activity	53	TraesCS5D02G122000.1,TraesCS6D02G189100.1,TraesCS6B02G230600.1,TraesCS2A02G153000.1,TraesCS5A02G527100.1,TraesCS7B02G421700.1,TraesCS4A02G409300.2,TraesCS4A02G409300.1,TraesCS5B02G208600.1,TraesCS3B02G038800.1,TraesCS7B02G462700.2,TraesCS7B02G460000.2,TraesCS7B02G462700.1,TraesCS7B02G460000.1,TraesCS7A02G541000.1,TraesCS7D02G526800.1,TraesCS7A02G298600.1,TraesCS1B02G250600.2,TraesCS1D02G241200.2,…

## Sheet: BP tae-miR9653b
GO ID	GO TERM	out	Triticum aestivum (Ref) (103389)	P-value	Genes
GO:0009268	response to pH	3	13	4.54e-07	TraesCS6D02G188100, TraesCS6A02G201100, TraesCS6B02G227100
GO:0010447	response to acidic pH	3	13	4.54e-07	TraesCS6D02G188100, TraesCS6A02G201100, TraesCS6B02G227100
GO:0010044	response to aluminum ion	3	16	8.88e-07	TraesCS6D02G188100, TraesCS6A02G201100, TraesCS6B02G227100
GO:0030041	actin filament polymerization	1	8	0.0094	TraesCS2D02G381700
GO:0120029	proton export across plasma membrane	3	27	4.59e-06	TraesCS7A02G510800, TraesCS7B02G421700, TraesCS7D02G500200
GO:0045053	protein retention in Golgi apparatus	1	11	0.0129	TraesCS6B02G224600
GO:0044375	regulation of peroxisome size	1	12	0.0141	TraesCS7A02G056300
GO:0015857	uracil transport	1	14	0.0164	TraesCS5A02G033200
GO:0015855	pyrimidine nucleobase transport	1	14	0.0164	TraesCS5A02G033200
GO:0015720	allantoin transport	1	14	0.0164	TraesCS5A02G033200
GO:1903791	uracil transmembrane transport	1	14	0.0164	TraesCS5A02G033200
GO:1904082	pyrimidine nucleobase transmembrane transport	1	14	0.0164	TraesCS5A02G033200
GO:0098734	macromolecule depalmitoylation	1	15	0.0176	TraesCS5A02G527100
GO:0098732	macromolecule deacylation	1	15	0.0176	TraesCS5A02G527100
GO:0006771	riboflavin metabolic process	2	31	0.000628	TraesCS6B02G230600, TraesCS6D02G189100
GO:0009231	riboflavin biosynthetic process	2	31	0.000628	TraesCS6B02G230600, TraesCS6D02G189100
GO:0072531	pyrimidine-containing compound transmembrane transport	1	17	0.0199	TraesCS5A02G033200
GO:0042727	flavin-containing compound biosynthetic process	2	34	0.000756	TraesCS6B02G230600, TraesCS6D02G189100
GO:0042726	flavin-containing compound metabolic process	2	34	0.000756	TraesCS6B02G230600, TraesCS6D02G189100
GO:0016559	peroxisome fission	1	19	0.0222	TraesCS7A02G056300
GO:0034067	protein localization to Golgi apparatus	1	20	0.0233	TraesCS6B02G224600
GO:0010038	response to metal ion	3	75	0.000102	TraesCS6D02G188100, TraesCS6A02G201100, TraesCS6B02G227100
GO:0000245	spliceosomal complex assembly	2	50	0.00163	TraesCS5D02G025300, TraesCS5B02G017300
GO:0051453	regulation of intracellular pH	3	77	0.00011	TraesCS7A02G510800, TraesCS7B02G421700, TraesCS7D02G500200
GO:0030641	regulation of cellular pH	3	77	0.00011	TraesCS7A02G510800, TraesCS7B02G421700, TraesCS7D02G500200
GO:0034314	Arp2/3 complex-mediated actin nucleation	1	27	0.0314	TraesCS2D02G381700
GO:0006624	vacuolar protein processing	1	30	0.0348	TraesCS2B02G402800
GO:0008154	actin polymerization or depolymerization	1	34	0.0394	TraesCS2D02G381700
GO:0006623	protein targeting to vacuole	1	41	0.0473	TraesCS6B02G224600
GO:0006885	regulation of pH	3	127	0.00048	TraesCS7A02G510800, TraesCS7B02G421700, TraesCS7D02G500200
GO:0140115	export across plasma membrane	3	269	0.00409	TraesCS7A02G510800, TraesCS7B02G421700, TraesCS7D02G500200
GO:0042364	water-soluble vitamin biosynthetic process	2	193	0.0221	TraesCS6B02G230600, TraesCS6D02G189100
GO:0006767	water-soluble vitamin metabolic process	2	204	0.0245	TraesCS6B02G230600, TraesCS6D02G189100
GO:0046777	protein autophosphorylation	2	205	0.0247	TraesCS6B02G230600, TraesCS6D02G189100
GO:0030003	intracellular monoatomic cation homeostasis	3	309	0.00601	TraesCS6B02G111800, TraesCS6A02G089400, TraesCSU02G016900
GO:0006873	intracellular monoatomic ion homeostasis	3	349	0.00837	TraesCS7A02G510800, TraesCS7B02G421700, TraesCS7D02G500200
GO:0018209	peptidyl-serine modification	2	240	0.033	TraesCS6B02G111800, TraesCSU02G016900
GO:0018105	peptidyl-serine phosphorylation	2	240	0.033	TraesCS6B02G111800, TraesCSU02G016900
GO:0009110	vitamin biosynthetic process	2	242	0.0335	TraesCS6B02G230600, TraesCS6D02G189100
GO:0055080	monoatomic cation homeostasis	3	376	0.0102	TraesCS7A02G510800, TraesCS7B02G421700, TraesCS7D02G500200
GO:0006766	vitamin metabolic process	2	253	0.0363	TraesCS6B02G230600, TraesCS6D02G189100
GO:0055082	intracellular chemical homeostasis	3	390	0.0113	TraesCS7A02G510800, TraesCS7B02G421700, TraesCS7D02G500200
GO:0050801	monoatomic ion homeostasis	3	429	0.0146	TraesCS7A02G510800, TraesCS7B02G421700, TraesCS7D02G500200
GO:0009734	auxin-activated signaling pathway	2	288	0.0459	TraesCS7D02G449900, TraesCS7A02G461700
GO:0071365	cellular response to auxin stimulus	2	288	0.0459	TraesCS7D02G449900, TraesCS7A02G461700
GO:0045944	positive regulation of transcription by RNA polymerase II	3	436	0.0152	TraesCS6B02G048200, TraesCS6A02G034200, TraesCS6D02G039800
GO:0019725	cellular homeostasis	3	455	0.017	TraesCS7A02G510800, TraesCS7B02G421700, TraesCS7D02G500200
GO:0140352	export from cell	3	508	0.0226	TraesCS7A02G510800, TraesCS7B02G421700, TraesCS7D02G500200
GO:1902600	proton transmembrane transport	3	531	0.0254	TraesCS7A02G510800, TraesCS7B02G421700, TraesCS7D02G500200
GO:0065008	regulation of biological quality	5	890	0.00424	TraesCS7A02G510800, TraesCS7B02G264400, TraesCS7A02G056300, TraesCS7B02G421700, TraesCS7D02G500200
GO:0048878	chemical homeostasis	3	637	0.0401	TraesCS7A02G510800, TraesCS7B02G421700, TraesCS7D02G500200
GO:0009451	RNA modification	4	929	0.0248	TraesCS4A02G017900, TraesCS5B02G031900, TraesCS4B02G286200, TraesCS5D02G040000
GO:0098662	inorganic cation transmembrane transport	4	1055	0.0369	TraesCS7A02G510800, TraesCS7B02G421700, TraesCS7D02G500200, TraesCS3A02G251700
GO:0098655	monoatomic cation transmembrane transport	4	1141	0.0468	TraesCS7A02G510800, TraesCS7B02G421700, TraesCS7D02G500200, TraesCS3A02G251700
GO:0043412	macromolecule modification	14	5948	0.0167	TraesCS6B02G111800, TraesCS5A02G527100, TraesCS4A02G017900, TraesCS5B02G031900, TraesCS4B02G286200, TraesCS5B02G042300, TraesCS5D02G047900, TraesCS5A02G103800, TraesCS4A02G409300, TraesCS5D02G040000, TraesCSU02G016900, TraesCS4B02G309100, TraesCS5B02G042100, TraesCS5D02G122000
GO:0009056	catabolic process	1	5304	0.0223	TraesCS2B02G402800

## Sheet: CC tae-miR9653b
GO ID	GO TERM	out	Triticum aestivum (Ref) (103389)	P-value	Genes
GO:0005689	U12-type spliceosomal complex	2	36	0.000847	TraesCS5D02G025300, TraesCS5B02G017300
GO:0072546	EMC complex	1	20	0.0233	TraesCS2D02G381700
GO:0005885	Arp2/3 protein complex	1	27	0.0314	TraesCS2D02G381700
GO:0005686	U2 snRNP	2	56	0.00204	TraesCS5D02G025300, TraesCS5B02G017300
GO:0071010	prespliceosome	2	57	0.00211	TraesCS5D02G025300, TraesCS5B02G017300
GO:0071004	U2-type prespliceosome	2	57	0.00211	TraesCS5D02G025300, TraesCS5B02G017300
GO:0005684	U2-type spliceosomal complex	2	156	0.0148	TraesCS5D02G025300, TraesCS5B02G017300
GO:0071013	catalytic step 2 spliceosome	2	161	0.0157	TraesCS5D02G025300, TraesCS5B02G017300
GO:0097525	spliceosomal snRNP complex	2	166	0.0167	TraesCS5D02G025300, TraesCS5B02G017300
GO:0030532	small nuclear ribonucleoprotein complex	2	166	0.0167	TraesCS5D02G025300, TraesCS5B02G017300
GO:0120114	Sm-like protein family complex	2	181	0.0196	TraesCS5D02G025300, TraesCS5B02G017300
GO:0009506	plasmodesma	2	279	0.0433	TraesCS3B02G408700, TraesCS3D02G369000
GO:0005911	cell-cell junction	2	279	0.0433	TraesCS3B02G408700, TraesCS3D02G369000
GO:0055044	symplast	2	279	0.0433	TraesCS3B02G408700, TraesCS3D02G369000
GO:0070161	anchoring junction	2	284	0.0447	TraesCS3B02G408700, TraesCS3D02G369000
GO:0030054	cell junction	2	284	0.0447	TraesCS3B02G408700, TraesCS3D02G369000
GO:0032991	protein-containing complex	4	8997	0.0346	TraesCS7D02G507700, TraesCS5D02G025300, TraesCS2D02G381700, TraesCS5B02G017300
GO:0043232	intracellular non-membrane-bounded organelle	1	4934	0.0322	TraesCS2D02G381700
GO:0043228	non-membrane-bounded organelle	1	4934	0.0322	TraesCS2D02G381700

## Sheet: MF tae-miR9653b
GO ID	GO TERM	out	Triticum aestivum (Ref) (103389)	P-value	Genes
GO:0008686	3,4-dihydroxy-2-butanone-4-phosphate synthase activity	2	8	3.85e-05	TraesCS6B02G230600, TraesCS6D02G189100
GO:0003935	GTP cyclohydrolase II activity	2	8	3.85e-05	TraesCS6B02G230600, TraesCS6D02G189100
GO:0018580	nitronate monooxygenase activity	1	4	0.00471	TraesCS1B02G250600
GO:0047641	aldose-6-phosphate reductase (NADPH) activity	1	5	0.00589	TraesCS3B02G038800
GO:0003933	GTP cyclohydrolase activity	2	11	7.54e-05	TraesCS6B02G230600, TraesCS6D02G189100
GO:0048039	ubiquinone binding	2	13	0.000107	TraesCS3A02G295000, TraesCS3D02G308100
GO:0008553	P-type proton-exporting transporter activity	3	27	4.59e-06	TraesCS7A02G510800, TraesCS7B02G421700, TraesCS7D02G500200
GO:0032440	2-alkenal reductase [NAD(P)+] activity	2	19	0.000233	TraesCS4A02G229900, TraesCS4B02G086100
GO:0005350	pyrimidine nucleobase transmembrane transporter activity	1	14	0.0164	TraesCS5A02G033200
GO:0005274	allantoin:proton symporter activity	1	14	0.0164	TraesCS5A02G033200
GO:0015505	uracil:monoatomic cation symporter activity	1	14	0.0164	TraesCS5A02G033200
GO:0019238	cyclohydrolase activity	2	28	0.000512	TraesCS6B02G230600, TraesCS6D02G189100
GO:0015391	nucleobase:monoatomic cation symporter activity	1	14	0.0164	TraesCS5A02G033200
GO:0015210	uracil transmembrane transporter activity	1	14	0.0164	TraesCS5A02G033200
GO:0098599	palmitoyl hydrolase activity	1	15	0.0176	TraesCS5A02G527100
GO:0052793	pectin acetylesterase activity	1	18	0.021	TraesCS2A02G153000
GO:0016703	oxidoreductase activity, acting on single donors with incorporation of molecular oxygen, incorporation of one atom of oxygen (internal monooxygenases or internal mixed function oxidases)	1	23	0.0268	TraesCS1B02G250600
GO:0015662	P-type ion transporter activity	3	91	0.000181	TraesCS7A02G510800, TraesCS7B02G421700, TraesCS7D02G500200
GO:0140358	P-type transmembrane transporter activity	3	91	0.000181	TraesCS7A02G510800, TraesCS7B02G421700, TraesCS7D02G500200
GO:0019139	cytokinin dehydrogenase activity	1	37	0.0428	TraesCS7B02G264400
GO:0016814	hydrolase activity, acting on carbon-nitrogen (but not peptide) bonds, in cyclic amidines	2	76	0.00372	TraesCS6B02G230600, TraesCS6D02G189100
GO:0140658	ATP-dependent chromatin remodeler activity	3	145	0.000706	TraesCS6B02G048200, TraesCS6A02G034200, TraesCS6D02G039800
GO:0010857	calcium-dependent protein kinase activity	2	113	0.00802	TraesCS6B02G111800, TraesCSU02G016900
GO:0004683	calmodulin-dependent protein kinase activity	2	113	0.00802	TraesCS6B02G111800, TraesCSU02G016900
GO:0009931	calcium-dependent protein serine/threonine kinase activity	2	113	0.00802	TraesCS6B02G111800, TraesCSU02G016900
GO:0048038	quinone binding	2	117	0.00858	TraesCS3A02G295000, TraesCS3D02G308100
GO:0016628	oxidoreductase activity, acting on the CH-CH group of donors, NAD or NADP as acceptor	2	122	0.00929	TraesCS4A02G229900, TraesCS4B02G086100
GO:0019829	ATPase-coupled monoatomic cation transmembrane transporter activity	3	196	0.00168	TraesCS7A02G510800, TraesCS7B02G421700, TraesCS7D02G500200
GO:0016701	oxidoreductase activity, acting on single donors with incorporation of molecular oxygen	2	179	0.0192	TraesCS2D02G313400, TraesCS1B02G250600
GO:0016627	oxidoreductase activity, acting on the CH-CH group of donors	2	209	0.0256	TraesCS4A02G229900, TraesCS4B02G086100
GO:0008094	ATP-dependent activity, acting on DNA	3	392	0.0115	TraesCS6B02G048200, TraesCS6A02G034200, TraesCS6D02G039800
GO:0022853	active monoatomic ion transmembrane transporter activity	4	586	0.0053	TraesCS7A02G510800, TraesCS5A02G033200, TraesCS7B02G421700, TraesCS7D02G500200
GO:0042626	ATPase-coupled transmembrane transporter activity	4	618	0.00637	TraesCS7A02G510800, TraesCS7B02G421700, TraesCS7D02G500200, TraesCS7D02G080300
GO:0015078	proton transmembrane transporter activity	4	677	0.00871	TraesCS7A02G510800, TraesCS5A02G033200, TraesCS7B02G421700, TraesCS7D02G500200
GO:0003729	mRNA binding	6	1239	0.00365	TraesCS5D02G025300, TraesCS2A02G473000, TraesCS6A02G176400, TraesCS2B02G495700, TraesCS5B02G017300, TraesCS2D02G472700
GO:0015399	primary active transmembrane transporter activity	4	887	0.0213	TraesCS7A02G510800, TraesCS7B02G421700, TraesCS7D02G500200, TraesCS7D02G080300
GO:0022890	inorganic cation transmembrane transporter activity	5	1188	0.0137	TraesCS7A02G510800, TraesCS5A02G033200, TraesCS7B02G421700, TraesCS7D02G500200, TraesCS3A02G251700
GO:0008324	monoatomic cation transmembrane transporter activity	5	1286	0.0186	TraesCS7A02G510800, TraesCS5A02G033200, TraesCS7B02G421700, TraesCS7D02G500200, TraesCS3A02G251700
GO:0015318	inorganic molecular entity transmembrane transporter activity	5	1555	0.0377	TraesCS7A02G510800, TraesCS5A02G033200, TraesCS7B02G421700, TraesCS7D02G500200, TraesCS3A02G251700
GO:0015075	monoatomic ion transmembrane transporter activity	5	1584	0.0402	TraesCS7A02G510800, TraesCS5A02G033200, TraesCS7B02G421700, TraesCS7D02G500200, TraesCS3A02G251700
GO:0140657	ATP-dependent activity	8	2617	0.0127	TraesCS6B02G048200, TraesCS7A02G510800, TraesCS7B02G421700, TraesCS7D02G500200, TraesCS6A02G034200, TraesCS7D02G080300, TraesCS6D02G039800, TraesCS1A02G145000
GO:0035639	purine ribonucleoside triphosphate binding	24	9543	0.0004	TraesCS6B02G230600, TraesCS6B02G111800, TraesCS5D02G005600, TraesCS5A02G433600, TraesCS7A02G539100, TraesCS6B02G048200, TraesCS5B02G208600, TraesCS7A02G510800, TraesCS7B02G460000, TraesCS7B02G462700, TraesCS7D02G526800, TraesCS6D02G189100, TraesCS7B02G421700, TraesCSU02G238700, TraesCS7A02G541000, TraesCS7D02G500200, TraesCS6A02G034200, TraesCS7D02G080300, TraesCS3A02G048700, TraesCSU02G016900, T…
GO:0032555	purine ribonucleotide binding	25	10058	0.000317	TraesCS6B02G230600, TraesCS6B02G111800, TraesCS5D02G005600, TraesCS5A02G433600, TraesCS7A02G539100, TraesCS6B02G048200, TraesCS7A02G006300, TraesCS5B02G208600, TraesCS7A02G510800, TraesCS7B02G460000, TraesCS7B02G462700, TraesCS7D02G526800, TraesCS6D02G189100, TraesCS7B02G421700, TraesCSU02G238700, TraesCS7A02G541000, TraesCS7D02G500200, TraesCS6A02G034200, TraesCS7D02G080300, TraesCS3A02G048700, …
GO:0005524	ATP binding	22	8908	0.000924	TraesCS6B02G111800, TraesCS5D02G005600, TraesCS5A02G433600, TraesCS7A02G539100, TraesCS6B02G048200, TraesCS5B02G208600, TraesCS7A02G510800, TraesCS7B02G460000, TraesCS7B02G462700, TraesCS7D02G526800, TraesCS7B02G421700, TraesCSU02G238700, TraesCS7A02G541000, TraesCS7D02G500200, TraesCS6A02G034200, TraesCS7D02G080300, TraesCS3A02G048700, TraesCSU02G016900, TraesCS6D02G039800, TraesCSU02G106200, Tr…
GO:0032553	ribonucleotide binding	25	10216	0.000378	TraesCS6B02G230600, TraesCS6B02G111800, TraesCS5D02G005600, TraesCS5A02G433600, TraesCS7A02G539100, TraesCS6B02G048200, TraesCS7A02G006300, TraesCS5B02G208600, TraesCS7A02G510800, TraesCS7B02G460000, TraesCS7B02G462700, TraesCS7D02G526800, TraesCS6D02G189100, TraesCS7B02G421700, TraesCSU02G238700, TraesCS7A02G541000, TraesCS7D02G500200, TraesCS6A02G034200, TraesCS7D02G080300, TraesCS3A02G048700, …
GO:0032559	adenyl ribonucleotide binding	23	9423	0.000739	TraesCS6B02G111800, TraesCS5D02G005600, TraesCS5A02G433600, TraesCS7A02G539100, TraesCS6B02G048200, TraesCS7A02G006300, TraesCS5B02G208600, TraesCS7A02G510800, TraesCS7B02G460000, TraesCS7B02G462700, TraesCS7D02G526800, TraesCS7B02G421700, TraesCSU02G238700, TraesCS7A02G541000, TraesCS7D02G500200, TraesCS6A02G034200, TraesCS7D02G080300, TraesCS3A02G048700, TraesCSU02G016900, TraesCS6D02G039800, T…
GO:0097367	carbohydrate derivative binding	25	10347	0.000677	TraesCS6B02G230600, TraesCS6B02G111800, TraesCS5D02G005600, TraesCS5A02G433600, TraesCS7A02G539100, TraesCS6B02G048200, TraesCS7A02G006300, TraesCS5B02G208600, TraesCS7A02G510800, TraesCS7B02G460000, TraesCS7B02G462700, TraesCS7D02G526800, TraesCS6D02G189100, TraesCS7B02G421700, TraesCSU02G238700, TraesCS7A02G541000, TraesCS7D02G500200, TraesCS6A02G034200, TraesCS7D02G080300, TraesCS3A02G048700, …
GO:0004672	protein kinase activity	13	5396	0.0129	TraesCS6B02G111800, TraesCS5A02G433600, TraesCS7A02G539100, TraesCS5B02G208600, TraesCS7B02G460000, TraesCS7B02G462700, TraesCS7D02G526800, TraesCSU02G238700, TraesCS7A02G541000, TraesCS3A02G048700, TraesCSU02G016900, TraesCSU02G106200, TraesCS7D02G525000
GO:0017076	purine nucleotide binding	25	10542	0.000753	TraesCS6B02G230600, TraesCS6B02G111800, TraesCS5D02G005600, TraesCS5A02G433600, TraesCS7A02G539100, TraesCS6B02G048200, TraesCS7A02G006300, TraesCS5B02G208600, TraesCS7A02G510800, TraesCS7B02G460000, TraesCS7B02G462700, TraesCS7D02G526800, TraesCS6D02G189100, TraesCS7B02G421700, TraesCSU02G238700, TraesCS7A02G541000, TraesCS7D02G500200, TraesCS6A02G034200, TraesCS7D02G080300, TraesCS3A02G048700, …
GO:0030554	adenyl nucleotide binding	23	9907	0.00167	TraesCS6B02G111800, TraesCS5D02G005600, TraesCS5A02G433600, TraesCS7A02G539100, TraesCS6B02G048200, TraesCS7A02G006300, TraesCS5B02G208600, TraesCS7A02G510800, TraesCS7B02G460000, TraesCS7B02G462700, TraesCS7D02G526800, TraesCS7B02G421700, TraesCSU02G238700, TraesCS7A02G541000, TraesCS7D02G500200, TraesCS6A02G034200, TraesCS7D02G080300, TraesCS3A02G048700, TraesCSU02G016900, TraesCS6D02G039800, T…
GO:0000166	nucleotide binding	26	11356	0.00115	TraesCS6B02G230600, TraesCS6B02G111800, TraesCS5D02G005600, TraesCS5A02G433600, TraesCS7A02G539100, TraesCS6B02G048200, TraesCS7A02G006300, TraesCS5B02G208600, TraesCS7A02G510800, TraesCS7B02G460000, TraesCS7B02G462700, TraesCS7B02G264400, TraesCS7D02G526800, TraesCS6D02G189100, TraesCS7B02G421700, TraesCSU02G238700, TraesCS7A02G541000, TraesCS7D02G500200, TraesCS6A02G034200, TraesCS7D02G080300, …
GO:1901265	nucleoside phosphate binding	26	11356	0.00115	TraesCS6B02G230600, TraesCS6B02G111800, TraesCS5D02G005600, TraesCS5A02G433600, TraesCS7A02G539100, TraesCS6B02G048200, TraesCS7A02G006300, TraesCS5B02G208600, TraesCS7A02G510800, TraesCS7B02G460000, TraesCS7B02G462700, TraesCS7B02G264400, TraesCS7D02G526800, TraesCS6D02G189100, TraesCS7B02G421700, TraesCSU02G238700, TraesCS7A02G541000, TraesCS7D02G500200, TraesCS6A02G034200, TraesCS7D02G080300, …
GO:0016773	phosphotransferase activity, alcohol group as acceptor	13	5853	0.0278	TraesCS6B02G111800, TraesCS5A02G433600, TraesCS7A02G539100, TraesCS5B02G208600, TraesCS7B02G460000, TraesCS7B02G462700, TraesCS7D02G526800, TraesCSU02G238700, TraesCS7A02G541000, TraesCS3A02G048700, TraesCSU02G016900, TraesCSU02G106200, TraesCS7D02G525000
GO:1901363	heterocyclic compound binding	26	11756	0.00145	TraesCS6B02G230600, TraesCS6B02G111800, TraesCS5D02G005600, TraesCS5A02G433600, TraesCS7A02G539100, TraesCS6B02G048200, TraesCS7A02G006300, TraesCS5B02G208600, TraesCS7A02G510800, TraesCS7B02G460000, TraesCS7B02G462700, TraesCS7B02G264400, TraesCS7D02G526800, TraesCS6D02G189100, TraesCS7B02G421700, TraesCSU02G238700, TraesCS7A02G541000, TraesCS7D02G500200, TraesCS6A02G034200, TraesCS7D02G080300, …
GO:0043168	anion binding	26	11828	0.00154	TraesCS6B02G230600, TraesCS6B02G111800, TraesCS5D02G005600, TraesCS5A02G433600, TraesCS7A02G539100, TraesCS6B02G048200, TraesCS7A02G006300, TraesCS5B02G208600, TraesCS7A02G510800, TraesCS7B02G460000, TraesCS7B02G462700, TraesCS7B02G264400, TraesCS7D02G526800, TraesCS6D02G189100, TraesCS7B02G421700, TraesCSU02G238700, TraesCS7A02G541000, TraesCS7D02G500200, TraesCS6A02G034200, TraesCS7D02G080300, …
GO:0016301	kinase activity	13	6084	0.033	TraesCS6B02G111800, TraesCS5A02G433600, TraesCS7A02G539100, TraesCS5B02G208600, TraesCS7B02G460000, TraesCS7B02G462700, TraesCS7D02G526800, TraesCSU02G238700, TraesCS7A02G541000, TraesCS3A02G048700, TraesCSU02G016900, TraesCSU02G106200, TraesCS7D02G525000
GO:0046872	metal ion binding	6	11137	0.0391	TraesCS6B02G230600, TraesCS6B02G111800, TraesCS2D02G313400, TraesCS6A02G176400, TraesCS6D02G189100, TraesCSU02G016900
GO:0043169	cation binding	6	11186	0.0394	TraesCS6B02G230600, TraesCS6B02G111800, TraesCS2D02G313400, TraesCS6A02G176400, TraesCS6D02G189100, TraesCSU02G016900

## Sheet: Go (level2) tae-miR5384-3p
GO ID (level1)	GO Term (level1)	GO ID (level2)	GO Term (level2)	HitsGenes	GenesOfHits
GO:0008150	Biological Process	GO:0009987	cellular process	34	TraesCS6B02G337300.2,TraesCS6B02G337300.3,TraesCS7D02G414100.1,TraesCS3A02G514100.1,TraesCS7B02G322300.1,TraesCSU02G109200.1,TraesCS5A02G090500.1,TraesCS1D02G330500.1,TraesCS4A02G350200.1,TraesCS5B02G376800.1,TraesCS3D02G442100.1,TraesCS3B02G090400.1,TraesCS3A02G076700.1,TraesCS7A02G421900.1,TraesCS1A02G048300.1,TraesCS6D02G312100.1,TraesCS3B02G486100.1,TraesCS4D02G033700.1,TraesCS4A02G407800.2,T…
GO:0008150	Biological Process	GO:0009605	response to external stimulus	4	TraesCS3D02G430100.1,TraesCS3D02G430100.2,TraesCS3B02G471800.1,TraesCS6B02G035600.1,
GO:0008150	Biological Process	GO:0009607	response to biotic stimulus	4	TraesCS3D02G430100.1,TraesCS3D02G430100.2,TraesCS3B02G471800.1,TraesCS6B02G035600.1,
GO:0008150	Biological Process	GO:0007049	cell cycle	2	TraesCS5A02G090500.1,TraesCS5B02G096200.1,
GO:0008150	Biological Process	GO:0006091	generation of precursor metabolites and energy	2	TraesCS4A02G129900.1,TraesCS4D02G176600.1,
GO:0008150	Biological Process	GO:0006412	translation	2	TraesCS4A02G407800.2,TraesCS4A02G407800.1,
GO:0008150	Biological Process	GO:0019538	protein metabolic process	19	TraesCS7D02G175100.2,TraesCS2A02G518400.1,TraesCS7D02G175100.1,TraesCS6A02G283400.1,TraesCS7B02G079000.1,TraesCS6D02G264000.2,TraesCS6D02G264000.1,TraesCS7B02G078700.1,TraesCS7A02G174100.1,TraesCS6B02G312300.1,TraesCS2B02G546800.2,TraesCS4A02G407800.2,TraesCS4A02G407800.1,TraesCS6D02G263900.1,TraesCS1D02G403500.1,TraesCS3A02G386400.1,TraesCS6A02G283500.1,TraesCS6B02G312200.1,TraesCS2D02G519800.1,
GO:0008150	Biological Process	GO:0005975	carbohydrate metabolic process	7	TraesCS4D02G259100.1,TraesCS5A02G090500.1,TraesCS4A02G045800.1,TraesCS1B02G454200.1,TraesCS4A02G129900.1,TraesCS5B02G096200.1,TraesCS4D02G176600.1,
GO:0008150	Biological Process	GO:0008152	metabolic process	44	TraesCS4D02G259100.1,TraesCS7D02G175100.2,TraesCS2A02G518400.1,TraesCS7D02G175100.1,TraesCS7A02G464400.1,TraesCS3A02G514100.1,TraesCS7B02G364900.1,TraesCS2D02G266200.1,TraesCSU02G109200.1,TraesCS5A02G090500.1,TraesCS1D02G330500.1,TraesCS6A02G283400.1,TraesCS7B02G079000.1,TraesCS5B02G376800.1,TraesCS3D02G442100.1,TraesCS6D02G264000.2,TraesCS6D02G264000.1,TraesCS3B02G090400.1,TraesCS3A02G076700.1,T…
GO:0008150	Biological Process	GO:0006810	transport	12	TraesCS6B02G337300.2,TraesCS6B02G337300.3,TraesCS7D02G414100.1,TraesCS7B02G322300.1,TraesCS4A02G350200.1,TraesCS7B02G210400.1,TraesCS3B02G182400.1,TraesCS7A02G421900.1,TraesCS6D02G312100.1,TraesCS3A02G155800.1,TraesCS6A02G308600.1,TraesCS6A02G333100.1,
GO:0008150	Biological Process	GO:0009056	catabolic process	17	TraesCS4D02G259100.1,TraesCS2A02G518400.1,TraesCS7A02G464400.1,TraesCS7B02G364900.1,TraesCSU02G109200.1,TraesCS3D02G442100.1,TraesCS3B02G090400.1,TraesCS3A02G076700.1,TraesCS4A02G045800.1,TraesCS3B02G486100.1,TraesCS2B02G546800.2,TraesCS4A02G129900.1,TraesCS7A02G545000.1,TraesCS2D02G519800.1,TraesCS7D02G531300.1,TraesCS3D02G076400.1,TraesCS4D02G176600.1,
GO:0008150	Biological Process	GO:0009058	biosynthetic process	9	TraesCS3A02G514100.1,TraesCS5A02G090500.1,TraesCS4D02G033700.1,TraesCS4A02G407800.2,TraesCS4A02G407800.1,TraesCS3B02G582800.1,TraesCS1D02G403500.1,TraesCS3A02G386400.1,TraesCS5B02G096200.1,
GO:0008150	Biological Process	GO:0006629	lipid metabolic process	8	TraesCS7A02G464400.1,TraesCS7B02G364900.1,TraesCS2D02G266200.1,TraesCS3D02G442100.1,TraesCS3B02G486100.1,TraesCS7A02G169800.1,TraesCS7A02G545000.1,TraesCS7D02G531300.1,
GO:0008150	Biological Process	GO:0006950	response to stress	8	TraesCS7A02G464400.1,TraesCS7B02G364900.1,TraesCS3D02G430100.1,TraesCS3D02G430100.2,TraesCSU02G109200.1,TraesCS1D02G330500.1,TraesCS3B02G471800.1,TraesCS6B02G035600.1,
GO:0008150	Biological Process	GO:0016043	cellular component organization	6	TraesCS7D02G414100.1,TraesCS7B02G322300.1,TraesCS7A02G421900.1,TraesCS1A02G048300.1,TraesCS2A02G092900.1,TraesCS5D02G059600.1,
GO:0008150	Biological Process	GO:0042221	response to chemical	4	TraesCS6B02G337300.2,TraesCS6B02G337300.3,TraesCS4A02G350200.1,TraesCS6A02G308600.1,
GO:0008150	Biological Process	GO:0007154	cell communication	3	TraesCS6B02G337300.2,TraesCS6B02G337300.3,TraesCS6A02G308600.1,
GO:0008150	Biological Process	GO:0006259	DNA metabolic process	1	TraesCS1D02G330500.1,
GO:0008150	Biological Process	GO:0009719	response to endogenous stimulus	3	TraesCS6B02G337300.2,TraesCS6B02G337300.3,TraesCS6A02G308600.1,
GO:0008150	Biological Process	GO:0006139	nucleobase-containing compound metabolic process	6	TraesCS3A02G514100.1,TraesCS1D02G330500.1,TraesCS4D02G033700.1,TraesCS4A02G129900.1,TraesCS3B02G582800.1,TraesCS4D02G176600.1,
GO:0008150	Biological Process	GO:0007165	signal transduction	3	TraesCS6B02G337300.2,TraesCS6B02G337300.3,TraesCS6A02G308600.1,
GO:0005575	Cellular Component	GO:0005634	nucleus	9	TraesCS3A02G514100.1,TraesCS1D02G330500.1,TraesCS3A02G527300.1,TraesCS5A02G314400.2,TraesCS4D02G033700.1,TraesCS3B02G595800.1,TraesCS1A02G442400.2,TraesCS3B02G582800.1,TraesCS3B02G595800.2,
GO:0005575	Cellular Component	GO:0005829	cytosol	5	TraesCS5B02G376800.1,TraesCS1A02G048300.1,TraesCS1D02G403500.1,TraesCS3A02G386400.1,TraesCS5A02G374800.1,
GO:0005575	Cellular Component	GO:0005773	vacuole	1	TraesCSU02G109200.1,
GO:0005575	Cellular Component	GO:0005777	peroxisome	2	TraesCS3D02G442100.1,TraesCS3B02G486100.1,
GO:0005575	Cellular Component	GO:0016020	membrane	39	TraesCS6B02G337300.2,TraesCS6B02G337300.3,TraesCS3D02G310700.1,TraesCS2A02G327300.1,TraesCS7A02G071700.1,TraesCS7D02G414100.1,TraesCS6B02G089400.1,TraesCS2A02G327300.2,TraesCS7B02G322300.1,TraesCS3D02G310700.2,TraesCS2A02G327300.3,TraesCS2D02G266200.1,TraesCSU02G109200.1,TraesCS5A02G090500.1,TraesCS4A02G350200.1,TraesCS2A02G321400.1,TraesCSU02G117800.1,TraesCS5A02G049000.1,TraesCS7B02G210400.1,Tr…
GO:0005575	Cellular Component	GO:0005783	endoplasmic reticulum	7	TraesCS6B02G337300.3,TraesCS2A02G321400.1,TraesCS6D02G312100.1,TraesCS6A02G308600.1,TraesCS1D02G403500.1,TraesCS3A02G386400.1,TraesCS6A02G333100.1,
GO:0005575	Cellular Component	GO:0005794	Golgi apparatus	3	TraesCS7D02G414100.1,TraesCS7B02G322300.1,TraesCS7A02G421900.1,
GO:0005575	Cellular Component	GO:0005730	nucleolus	1	TraesCS1D02G330500.1,
GO:0005575	Cellular Component	GO:0005737	cytoplasm	20	TraesCS6B02G337300.3,TraesCS7D02G414100.1,TraesCS7B02G322300.1,TraesCSU02G109200.1,TraesCS2A02G321400.1,TraesCS5B02G376800.1,TraesCS3D02G442100.1,TraesCS7A02G421900.1,TraesCS1A02G048300.1,TraesCS6D02G312100.1,TraesCS3B02G486100.1,TraesCS5D02G403500.1,TraesCS4A02G129900.1,TraesCS4A02G407800.1,TraesCS6A02G308600.1,TraesCS1D02G403500.1,TraesCS3A02G386400.1,TraesCS6A02G333100.1,TraesCS5A02G374800.1,T…
GO:0005575	Cellular Component	GO:0005622	intracellular anatomical structure	29	TraesCS6B02G337300.3,TraesCS7D02G414100.1,TraesCS3A02G514100.1,TraesCS7B02G322300.1,TraesCSU02G109200.1,TraesCS1D02G330500.1,TraesCS2A02G321400.1,TraesCS3A02G527300.1,TraesCS5B02G376800.1,TraesCS3D02G442100.1,TraesCS5A02G314400.2,TraesCS7A02G421900.1,TraesCS1A02G048300.1,TraesCS6D02G312100.1,TraesCS3B02G486100.1,TraesCS5D02G403500.1,TraesCS4D02G033700.1,TraesCS3B02G595800.1,TraesCS4A02G129900.1,T…
GO:0005575	Cellular Component	GO:0005886	plasma membrane	14	TraesCS6B02G337300.3,TraesCS5A02G090500.1,TraesCS5A02G049000.1,TraesCS3B02G090400.1,TraesCS3A02G076700.1,TraesCS1B02G454200.1,TraesCS6A02G308600.1,TraesCS2A02G092900.1,TraesCS7A02G545000.1,TraesCS5B02G096200.1,TraesCS5D02G059600.1,TraesCS7D02G531300.1,TraesCS3D02G076400.1,TraesCS5B02G099700.1,
GO:0003674	Molecular Function	GO:0016787	hydrolase activity	27	TraesCS4D02G259100.1,TraesCS7D02G175100.2,TraesCS7D02G175100.1,TraesCS7A02G071700.1,TraesCS7A02G464400.1,TraesCS7B02G364900.1,TraesCS6A02G283400.1,TraesCS6D02G218200.2,TraesCS7B02G079000.1,TraesCS6D02G264000.2,TraesCS6D02G264000.1,TraesCS3B02G090400.1,TraesCS3A02G076700.1,TraesCS1A02G048300.1,TraesCS7B02G078700.1,TraesCS4A02G045800.1,TraesCS7A02G174100.1,TraesCS6B02G312300.1,TraesCS1B02G454200.1,…
GO:0003674	Molecular Function	GO:0016740	transferase activity	14	TraesCS3A02G514100.1,TraesCS5A02G090500.1,TraesCS1D02G330500.1,TraesCS5B02G376800.1,TraesCS3B02G090400.1,TraesCS3A02G076700.1,TraesCS1A02G183500.1,TraesCS5D02G403500.1,TraesCS4A02G129900.1,TraesCS3B02G582800.1,TraesCS5B02G096200.1,TraesCS5A02G374800.1,TraesCS3D02G076400.1,TraesCS4D02G176600.1,
GO:0003674	Molecular Function	GO:0005515	protein binding	12	TraesCS2A02G518400.1,TraesCS7D02G414100.1,TraesCS7B02G322300.1,TraesCS7A02G421900.1,TraesCS6D02G312100.1,TraesCS2B02G546800.1,TraesCS2B02G546800.2,TraesCS1A02G442400.2,TraesCS1D02G403500.1,TraesCS3A02G386400.1,TraesCS6A02G333100.1,TraesCS2D02G519800.1,
GO:0003674	Molecular Function	GO:0000166	nucleotide binding	9	TraesCS7A02G071700.1,TraesCS3D02G430100.1,TraesCS3D02G430100.2,TraesCS3B02G471800.1,TraesCS1A02G048300.1,TraesCS6B02G035600.1,TraesCS4A02G129900.1,TraesCS1A02G442400.2,TraesCS4D02G176600.1,
GO:0003674	Molecular Function	GO:0003676	nucleic acid binding	9	TraesCS6D02G218200.2,TraesCS3A02G527300.1,TraesCS5A02G314400.2,TraesCS4D02G033700.1,TraesCS4A02G407800.2,TraesCS3B02G595800.1,TraesCS4A02G407800.1,TraesCS1A02G442400.2,TraesCS3B02G595800.2,
GO:0003674	Molecular Function	GO:0005215	transporter activity	7	TraesCS6B02G337300.3,TraesCS7A02G071700.1,TraesCS4A02G350200.1,TraesCS7B02G210400.1,TraesCS3B02G182400.1,TraesCS3A02G155800.1,TraesCS6A02G308600.1,
GO:0003674	Molecular Function	GO:0003677	DNA binding	6	TraesCS3A02G527300.1,TraesCS5A02G314400.2,TraesCS4D02G033700.1,TraesCS3B02G595800.1,TraesCS1A02G442400.2,TraesCS3B02G595800.2,
GO:0003674	Molecular Function	GO:0140110	transcription regulator activity	5	TraesCS3A02G527300.1,TraesCS5A02G314400.2,TraesCS4D02G033700.1,TraesCS3B02G595800.1,TraesCS3B02G595800.2,
GO:0003674	Molecular Function	GO:0003700	DNA-binding transcription factor activity	5	TraesCS3A02G527300.1,TraesCS5A02G314400.2,TraesCS4D02G033700.1,TraesCS3B02G595800.1,TraesCS3B02G595800.2,
GO:0003674	Molecular Function	GO:0008289	lipid binding	4	TraesCS7D02G414100.1,TraesCS7B02G322300.1,TraesCS5A02G314400.2,TraesCS7A02G421900.1,
GO:0003674	Molecular Function	GO:0003723	RNA binding	2	TraesCS4A02G407800.2,TraesCS4A02G407800.1,
GO:0003674	Molecular Function	GO:0016301	kinase activity	2	TraesCS4A02G129900.1,TraesCS4D02G176600.1,
GO:0003674	Molecular Function	GO:0004518	nuclease activity	1	TraesCS6D02G218200.2,
GO:0003674	Molecular Function	GO:0003824	catalytic activity	49	TraesCS4D02G259100.1,TraesCS7D02G175100.2,TraesCS7D02G175100.1,TraesCS7A02G071700.1,TraesCS5B02G402900.1,TraesCS7A02G464400.1,TraesCS3A02G514100.1,TraesCS7B02G364900.1,TraesCS2D02G266200.1,TraesCS5A02G090500.1,TraesCS1D02G330500.1,TraesCS6A02G283400.1,TraesCS5A02G397900.1,TraesCS6D02G218200.2,TraesCS7B02G079000.1,TraesCS2A02G321400.1,TraesCS5B02G403000.1,TraesCS5B02G376800.1,TraesCS3D02G442100.1,…
GO:0003674	Molecular Function	GO:0005488	binding	43	TraesCS2A02G518400.1,TraesCS7A02G071700.1,TraesCS5B02G402900.1,TraesCS7D02G414100.1,TraesCS3A02G514100.1,TraesCS7B02G322300.1,TraesCS2D02G266200.1,TraesCS3D02G430100.1,TraesCS3D02G430100.2,TraesCS1D02G330500.1,TraesCS5A02G397900.1,TraesCS6D02G218200.2,TraesCS3A02G527300.1,TraesCS5B02G403000.1,TraesCS3D02G442100.1,TraesCS5D02G407400.1,TraesCS5A02G314400.2,TraesCS3B02G471800.1,TraesCS7A02G421900.1,…

## Sheet: BP tae-miR5384-3p
GO ID	GO TERM	out	Triticum aestivum (Ref) (103389)	P-value	Genes
GO:0001561	fatty acid alpha-oxidation	2	3	7.49e-06	TraesCS3D02G442100, TraesCS3B02G486100
GO:0006751	glutathione catabolic process	3	15	1.76e-06	TraesCS3B02G090400, TraesCS3D02G076400, TraesCS3A02G076700
GO:0042219	cellular modified amino acid catabolic process	3	18	3.14e-06	TraesCS3B02G090400, TraesCS3D02G076400, TraesCS3A02G076700
GO:0044273	sulfur compound catabolic process	3	18	3.14e-06	TraesCS3B02G090400, TraesCS3D02G076400, TraesCS3A02G076700
GO:0042256	cytosolic ribosome assembly	2	18	0.000376	TraesCS1B02G062700, TraesCS1A02G048300
GO:0061739	protein lipidation involved in autophagosome assembly	1	9	0.0142	TraesCSU02G109200
GO:0045493	xylan catabolic process	4	38	4.32e-07	TraesCS3A02G471900, TraesCS3D02G467600, TraesCS3D02G467300, TraesCS3B02G514900
GO:0044347	cell wall polysaccharide catabolic process	4	38	4.32e-07	TraesCS3A02G471900, TraesCS3D02G467600, TraesCS3D02G467300, TraesCS3B02G514900
GO:2000895	hemicellulose catabolic process	4	38	4.32e-07	TraesCS3A02G471900, TraesCS3D02G467600, TraesCS3D02G467300, TraesCS3B02G514900
GO:0070212	protein poly-ADP-ribosylation	1	10	0.0158	TraesCS1D02G330500
GO:2000058	regulation of ubiquitin-dependent protein catabolic process	3	37	2.93e-05	TraesCS2D02G519800, TraesCS2B02G546800, TraesCS2A02G518400
GO:0048268	clathrin coat assembly	3	40	3.71e-05	TraesCS7B02G322300, TraesCS7D02G414100, TraesCS7A02G421900
GO:0010215	cellulose microfibril organization	3	41	4e-05	TraesCS2B02G107700, TraesCS2D02G092100, TraesCS2A02G092900
GO:0070726	cell wall assembly	3	41	4e-05	TraesCS2B02G107700, TraesCS2D02G092100, TraesCS2A02G092900
GO:0071668	plant-type cell wall assembly	3	41	4e-05	TraesCS2B02G107700, TraesCS2D02G092100, TraesCS2A02G092900
GO:0006501	C-terminal protein lipidation	1	14	0.022	TraesCSU02G109200
GO:0018410	C-terminal protein amino acid modification	1	17	0.0266	TraesCSU02G109200
GO:0030198	extracellular matrix organization	3	54	9.16e-05	TraesCS2B02G107700, TraesCS2D02G092100, TraesCS2A02G092900
GO:0043062	extracellular structure organization	3	54	9.16e-05	TraesCS2B02G107700, TraesCS2D02G092100, TraesCS2A02G092900
GO:0043562	cellular response to nitrogen levels	1	19	0.0297	TraesCSU02G109200
GO:0006995	cellular response to nitrogen starvation	1	19	0.0297	TraesCSU02G109200
GO:0010315	auxin export across the plasma membrane	2	44	0.00226	TraesCS6B02G337300, TraesCS6A02G308600
GO:0010928	regulation of auxin mediated signaling pathway	2	44	0.00226	TraesCS6B02G337300, TraesCS6A02G308600
GO:0072583	clathrin-dependent endocytosis	3	71	0.000207	TraesCS7B02G322300, TraesCS7D02G414100, TraesCS7A02G421900
GO:0009926	auxin polar transport	2	53	0.00327	TraesCS6B02G337300, TraesCS6A02G308600
GO:0006898	receptor-mediated endocytosis	3	80	0.000294	TraesCS7B02G322300, TraesCS7D02G414100, TraesCS7A02G421900
GO:0016998	cell wall macromolecule catabolic process	4	115	3.68e-05	TraesCS3A02G471900, TraesCS3D02G467600, TraesCS3D02G467300, TraesCS3B02G514900
GO:1903050	regulation of proteolysis involved in protein catabolic process	3	87	0.000377	TraesCS2D02G519800, TraesCS2B02G546800, TraesCS2A02G518400
GO:0030162	regulation of proteolysis	3	102	0.0006	TraesCS2D02G519800, TraesCS2B02G546800, TraesCS2A02G518400
GO:0009395	phospholipid catabolic process	2	71	0.00578	TraesCS7D02G531300, TraesCS7A02G545000
GO:0060918	auxin transport	2	75	0.00643	TraesCS6B02G337300, TraesCS6A02G308600
GO:0009914	hormone transport	2	75	0.00643	TraesCS6B02G337300, TraesCS6A02G308600
GO:0046470	phosphatidylcholine metabolic process	2	77	0.00677	TraesCS7D02G531300, TraesCS7A02G545000
GO:0006900	vesicle budding from membrane	3	125	0.00108	TraesCS7B02G322300, TraesCS7D02G414100, TraesCS7A02G421900
GO:0019395	fatty acid oxidation	2	90	0.00914	TraesCS3D02G442100, TraesCS3B02G486100
GO:0009833	plant-type primary cell wall biogenesis	2	95	0.0101	TraesCS5B02G096200, TraesCS5A02G090500
GO:0009062	fatty acid catabolic process	2	96	0.0103	TraesCS3D02G442100, TraesCS3B02G486100
GO:0000281	mitotic cytokinesis	2	102	0.0116	TraesCS5B02G096200, TraesCS5A02G090500
GO:0061640	cytoskeleton-dependent cytokinesis	2	103	0.0118	TraesCS5B02G096200, TraesCS5A02G090500
GO:0009832	plant-type cell wall biogenesis	5	271	7.89e-05	TraesCS5B02G096200, TraesCS2B02G107700, TraesCS2D02G092100, TraesCS2A02G092900, TraesCS5A02G090500
GO:0006897	endocytosis	3	175	0.00282	TraesCS7B02G322300, TraesCS7D02G414100, TraesCS7A02G421900
GO:0009664	plant-type cell wall organization	3	181	0.0031	TraesCS2B02G107700, TraesCS2D02G092100, TraesCS2A02G092900
GO:0072329	monocarboxylic acid catabolic process	2	121	0.016	TraesCS3D02G442100, TraesCS3B02G486100
GO:0000910	cytokinesis	2	133	0.0192	TraesCS5B02G096200, TraesCS5A02G090500
GO:0140115	export across plasma membrane	4	269	0.000939	TraesCS6B02G337300, TraesCS6A02G308600, TraesCS5B02G562500, TraesCS4A02G350200
GO:0030244	cellulose biosynthetic process	2	136	0.02	TraesCS5B02G096200, TraesCS5A02G090500
GO:0044242	cellular lipid catabolic process	4	283	0.00113	TraesCS7D02G531300, TraesCS7A02G545000, TraesCS3D02G442100, TraesCS3B02G486100
GO:0006749	glutathione metabolic process	5	360	0.000294	TraesCS3B02G090400, TraesCS5B02G376800, TraesCS3D02G076400, TraesCS5A02G374800, TraesCS3A02G076700
GO:0034440	lipid oxidation	2	149	0.0237	TraesCS3D02G442100, TraesCS3B02G486100
GO:0006890	retrograde vesicle-mediated transport, Golgi to endoplasmic reticulum	2	150	0.024	TraesCS6A02G333100, TraesCS6D02G312100
GO:0045491	xylan metabolic process	4	305	0.00149	TraesCS3A02G471900, TraesCS3D02G467600, TraesCS3D02G467300, TraesCS3B02G514900
GO:0098657	import into cell	3	229	0.00596	TraesCS7B02G322300, TraesCS7D02G414100, TraesCS7A02G421900
GO:0016042	lipid catabolic process	6	481	0.00013	TraesCS7D02G531300, TraesCS7A02G545000, TraesCS7A02G464400, TraesCS3D02G442100, TraesCS7B02G364900, TraesCS3B02G486100
GO:0071669	plant-type cell wall organization or biogenesis	5	406	0.000508	TraesCS5B02G096200, TraesCS2B02G107700, TraesCS2D02G092100, TraesCS2A02G092900, TraesCS5A02G090500
GO:0051085	chaperone cofactor-dependent protein refolding	2	166	0.0289	TraesCS1D02G403500, TraesCS3A02G386400
GO:0051084	de novo' post-translational protein folding	2	166	0.0289	TraesCS1D02G403500, TraesCS3A02G386400
GO:0046434	organophosphate catabolic process	4	348	0.0024	TraesCS7D02G531300, TraesCS4D02G176600, TraesCS7A02G545000, TraesCS4A02G129900
GO:0051274	beta-glucan biosynthetic process	2	176	0.0322	TraesCS5B02G096200, TraesCS5A02G090500
GO:0009191	ribonucleoside diphosphate catabolic process	2	180	0.0335	TraesCS4D02G176600, TraesCS4A02G129900
GO:0009181	purine ribonucleoside diphosphate catabolic process	2	180	0.0335	TraesCS4D02G176600, TraesCS4A02G129900
GO:0009137	purine nucleoside diphosphate catabolic process	2	180	0.0335	TraesCS4D02G176600, TraesCS4A02G129900
GO:0046032	ADP catabolic process	2	180	0.0335	TraesCS4D02G176600, TraesCS4A02G129900
GO:0046031	ADP metabolic process	2	180	0.0335	TraesCS4D02G176600, TraesCS4A02G129900
GO:0006096	glycolytic process	2	180	0.0335	TraesCS4D02G176600, TraesCS4A02G129900
GO:0019364	pyridine nucleotide catabolic process	2	183	0.0345	TraesCS4D02G176600, TraesCS4A02G129900
GO:0042546	cell wall biogenesis	5	462	0.000906	TraesCS5B02G096200, TraesCS2B02G107700, TraesCS2D02G092100, TraesCS2A02G092900, TraesCS5A02G090500
GO:0006458	de novo' protein folding	2	185	0.0352	TraesCS1D02G403500, TraesCS3A02G386400
GO:0042255	ribosome assembly	2	185	0.0352	TraesCS1B02G062700, TraesCS1A02G048300
GO:0072526	pyridine-containing compound catabolic process	2	186	0.0356	TraesCS4D02G176600, TraesCS4A02G129900
GO:0009179	purine ribonucleoside diphosphate metabolic process	2	186	0.0356	TraesCS4D02G176600, TraesCS4A02G129900
GO:0009135	purine nucleoside diphosphate metabolic process	2	186	0.0356	TraesCS4D02G176600, TraesCS4A02G129900
GO:0016050	vesicle organization	3	282	0.0105	TraesCS7B02G322300, TraesCS7D02G414100, TraesCS7A02G421900
GO:0006575	cellular modified amino acid metabolic process	5	474	0.00101	TraesCS3B02G090400, TraesCS5B02G376800, TraesCS3D02G076400, TraesCS5A02G374800, TraesCS3A02G076700
GO:0009154	purine ribonucleotide catabolic process	2	192	0.0377	TraesCS4D02G176600, TraesCS4A02G129900
GO:0009261	ribonucleotide catabolic process	2	192	0.0377	TraesCS4D02G176600, TraesCS4A02G129900
GO:0046618	xenobiotic export from cell	2	198	0.0398	TraesCS5B02G562500, TraesCS4A02G350200
GO:0006195	purine nucleotide catabolic process	2	198	0.0398	TraesCS4D02G176600, TraesCS4A02G129900
GO:1990961	xenobiotic detoxification by transmembrane export across the plasma membrane	2	198	0.0398	TraesCS5B02G562500, TraesCS4A02G350200
GO:0009894	regulation of catabolic process	3	302	0.0126	TraesCS2D02G519800, TraesCS2B02G546800, TraesCS2A02G518400
GO:0009185	ribonucleoside diphosphate metabolic process	2	202	0.0413	TraesCS4D02G176600, TraesCS4A02G129900
GO:0140352	export from cell	5	508	0.00138	TraesCS6B02G148100, TraesCS6B02G337300, TraesCS6A02G308600, TraesCS5B02G562500, TraesCS4A02G350200
GO:0009134	nucleoside diphosphate catabolic process	2	212	0.045	TraesCS4D02G176600, TraesCS4A02G129900
GO:0061077	chaperone-mediated protein folding	2	220	0.0481	TraesCS1D02G403500, TraesCS3A02G386400
GO:0030243	cellulose metabolic process	2	221	0.0485	TraesCS5B02G096200, TraesCS5A02G090500
GO:0000272	polysaccharide catabolic process	6	666	0.000729	TraesCS3A02G471900,TraesCS3D02G467600, TraesCS4A02G045800, TraesCS3D02G467300, TraesCS3B02G514900, TraesCS4D02G259100
GO:0016052	carbohydrate catabolic process	8	924	0.000127	TraesCS3A02G471900, TraesCS4D02G176600, TraesCS4A02G129900, TraesCS3D02G467600, TraesCS4A02G045800, TraesCS3D02G467300, TraesCS3B02G514900, TraesCS4D02G259100
GO:0043603	amide metabolic process	5	642	0.00376	TraesCS3B02G090400, TraesCS5B02G376800, TraesCS3D02G076400, TraesCS5A02G374800, TraesCS3A02G076700
GO:0010410	hemicellulose metabolic process	4	518	0.00965	TraesCS3A02G471900, TraesCS3D02G467600, TraesCS3D02G467300, TraesCS3B02G514900
GO:0006631	fatty acid metabolic process	5	671	0.00453	TraesCS1B02G436300, TraesCS1A02G413400, TraesCS3D02G442100, TraesCS1D02G420900, TraesCS3B02G486100
GO:0071554	cell wall organization or biogenesis	10	1356	6.93e-05	TraesCS5B02G096200, TraesCS2B02G107700, TraesCS3A02G471900, TraesCS2D02G092100, TraesCS3D02G467600, TraesCS5D02G059600, TraesCS3D02G467300, TraesCS2A02G092900, TraesCS3B02G514900, TraesCS5A02G090500
GO:0006508	proteolysis	27	3664	3.37e-11	TraesCS3B02G515100, TraesCS3A02G471900, TraesCS2D02G569500, TraesCS3B02G515300, TraesCS2A02G025400, TraesCS2B02G038300, TraesCS6B02G312300, TraesCS3B02G510300, TraesCS3D02G467600, TraesCS6A02G283400, TraesCS6B02G312200, TraesCS7D02G175100, TraesCS6D02G263900, TraesCS3D02G468100, TraesCS7B02G079000, TraesCS5A02G258000, TraesCS3D02G467300, TraesCS6D02G264000, TraesCS3A02G472300, TraesCS7A02G174100,…
GO:0010383	cell wall polysaccharide metabolic process	4	555	0.0122	TraesCS3A02G471900, TraesCS3D02G467600, TraesCS3D02G467300, TraesCS3B02G514900
GO:0006486	protein glycosylation	3	430	0.0316	TraesCS1A02G304900, TraesCS5D02G092500, TraesCS1D02G143700
GO:0043413	macromolecule glycosylation	3	430	0.0316	TraesCS1A02G304900, TraesCS5D02G092500, TraesCS1D02G143700
GO:0009101	glycoprotein biosynthetic process	3	433	0.0321	TraesCS1A02G304900, TraesCS5D02G092500, TraesCS1D02G143700
GO:0070925	organelle assembly	3	445	0.0344	TraesCSU02G109200, TraesCS1B02G062700, TraesCS1A02G048300
GO:0006633	fatty acid biosynthetic process	3	446	0.0346	TraesCS1B02G436300, TraesCS1A02G413400, TraesCS1D02G420900
GO:0051246	regulation of protein metabolic process	4	596	0.0154	TraesCS2D02G519800, TraesCS2B02G546800, TraesCS2A02G518400, TraesCS4A02G407800
GO:0009100	glycoprotein metabolic process	3	466	0.0386	TraesCS1A02G304900, TraesCS5D02G092500, TraesCS1D02G143700
GO:0070085	glycosylation	3	467	0.0388	TraesCS1A02G304900, TraesCS5D02G092500, TraesCS1D02G143700
GO:0032787	monocarboxylic acid metabolic process	7	1097	0.00196	TraesCS4D02G176600, TraesCS1B02G436300, TraesCS1A02G413400, TraesCS4A02G129900, TraesCS3D02G442100, TraesCS1D02G420900, TraesCS3B02G486100
GO:0044036	cell wall macromolecule metabolic process	4	632	0.0187	TraesCS3A02G471900, TraesCS3D02G467600, TraesCS3D02G467300, TraesCS3B02G514900
GO:0005976	polysaccharide metabolic process	8	1438	0.00223	TraesCS5B02G096200, TraesCS3A02G471900, TraesCS3D02G467600, TraesCS4A02G045800, TraesCS3D02G467300, TraesCS3B02G514900, TraesCS4D02G259100, TraesCS5A02G090500
GO:0006790	sulfur compound metabolic process	5	912	0.0156	TraesCS3B02G090400, TraesCS5B02G376800, TraesCS3D02G076400, TraesCS5A02G374800, TraesCS3A02G076700
GO:0022607	cellular component assembly	9	1697	0.00166	TraesCSU02G109200, TraesCS2B02G107700, TraesCS7B02G322300, TraesCS7D02G414100, TraesCS2D02G092100, TraesCS1B02G062700, TraesCS7A02G421900, TraesCS1A02G048300, TraesCS2A02G092900
GO:0044248	cellular catabolic process	8	1546	0.00346	TraesCSU02G109200, TraesCS7D02G531300, TraesCS3B02G090400, TraesCS7A02G545000, TraesCS3D02G442100, TraesCS3D02G076400, TraesCS3B02G486100, TraesCS3A02G076700
GO:0071555	cell wall organization	4	854	0.0479	TraesCS2B02G107700, TraesCS2D02G092100, TraesCS5D02G059600, TraesCS2A02G092900
GO:0016192	vesicle-mediated transport	6	1321	0.0194	TraesCS6A02G333100, TraesCS6B02G148100, TraesCS7B02G322300, TraesCS7D02G414100, TraesCS7A02G421900, TraesCS6D02G312100
GO:0044085	cellular component biogenesis	11	2899	0.00684	TraesCSU02G109200, TraesCS5B02G096200, TraesCS2B02G107700, TraesCS7B02G322300, TraesCS7D02G414100, TraesCS2D02G092100, TraesCS1B02G062700, TraesCS7A02G421900, TraesCS1A02G048300, TraesCS2A02G092900, TraesCS5A02G090500
GO:0009056	catabolic process	20	5304	0.000481	TraesCSU02G109200, TraesCS7D02G531300, TraesCS3A02G471900, TraesCS3B02G090400, TraesCS4D02G176600, TraesCS7A02G545000, TraesCS4A02G129900, TraesCS7A02G464400, TraesCS3D02G442100, TraesCS3D02G076400, TraesCS3D02G467600, TraesCS4A02G045800, TraesCS7B02G364900, TraesCS5A02G258000, TraesCS3D02G467300, TraesCS3B02G486100, TraesCS3A02G076700, TraesCS5B02G25720, TraesCS3B02G514900, TraesCS4D02G259100
GO:0019538	protein metabolic process	35	10010	7.42e-06	TraesCSU02G109200, TraesCS3B02G515100, TraesCS3A02G471900, TraesCS2D02G569500, TraesCS3B02G515300, TraesCS5A02G037100, TraesCS1A02G304900, TraesCS2A02G025400, TraesCS2B02G038300, TraesCS1D02G403500, TraesCS6B02G312300, TraesCS3B02G510300, TraesCS3D02G467600, TraesCS3A02G386400, TraesCS6A02G283400, TraesCS6B02G312200, TraesCS7D02G175100, TraesCS6D02G263900, TraesCS1D02G330500, TraesCS3D02G468100, …
GO:0005975	carbohydrate metabolic process	11	3192	0.0192	TraesCS5B02G096200, TraesCS3A02G471900, TraesCS4D02G176600, TraesCS4A02G129900, TraesCS3D02G467600, TraesCS4A02G045800, TraesCS1B02G454200, TraesCS3D02G467300, TraesCS3B02G514900, TraesCS4D02G259100, TraesCS5A02G090500
GO:0006629	lipid metabolic process	12	3514	0.0141	TraesCS2D02G266200, TraesCS2A02G256600, TraesCS7D02G531300, TraesCS7A02G545000, TraesCS1B02G436300, TraesCS1A02G413400, TraesCS7A02G464400, TraesCS3D02G442100, TraesCS7B02G364900, TraesCS1D02G420900, TraesCS3B02G486100, TraesCS7A02G169800
GO:1901564	organonitrogen compound metabolic process	44	13143	1.44e-06	TraesCSU02G109200, TraesCS7D02G531300, TraesCS3B02G515100, TraesCS3A02G471900, TraesCS2D02G569500, TraesCS3B02G090400, TraesCS4D02G176600, TraesCS7A02G545000, TraesCS3B02G515300, TraesCS5A02G037100, TraesCS5B02G376800, TraesCS4A02G129900, TraesCS1A02G304900, TraesCS2A02G025400, TraesCS2B02G038300, TraesCS1D02G403500, TraesCS6B02G312300, TraesCS3B02G510300, TraesCS3D02G076400, TraesCS3D02G467600, …
GO:0043170	macromolecule metabolic process	39	16473	0.00989	TraesCSU02G109200, TraesCS5B02G096200, TraesCS3B02G515100, TraesCS3A02G471900, TraesCS2D02G569500, TraesCS3B02G515300, TraesCS5A02G037100, TraesCS1A02G304900, TraesCS2A02G025400, TraesCS2B02G038300, TraesCS1D02G403500, TraesCS6B02G312300, TraesCS3B02G510300, TraesCS3D02G467600, TraesCS3A02G386400, TraesCS4A02G045800, TraesCS6A02G283400, TraesCS6B02G312200, TraesCS7D02G175100, TraesCS6D02G263900, …
GO:0044238	primary metabolic process	54	23328	0.00261	TraesCS2D02G266200, TraesCSU02G109200, TraesCS5B02G096200, TraesCS2A02G256600, TraesCS7D02G531300, TraesCS3B02G515100, TraesCS3A02G471900, TraesCS2D02G569500, TraesCS4D02G176600, TraesCS7A02G545000, TraesCS1B02G436300, TraesCS3B02G515300, TraesCS5A02G037100, TraesCS1A02G413400, TraesCS4A02G129900, TraesCS1A02G304900, TraesCS7A02G464400, TraesCS2A02G025400, TraesCS2B02G038300, TraesCS1D02G403500, …
GO:0008152	metabolic process	59	27949	0.0134	TraesCS2D02G266200, TraesCSU02G109200, TraesCS5B02G096200, TraesCS2A02G256600, TraesCS7D02G531300, TraesCS3B02G515100, TraesCS3A02G471900, TraesCS2D02G569500, TraesCS3B02G090400, TraesCS4D02G176600, TraesCS7A02G545000, TraesCS1B02G436300, TraesCS3B02G515300, TraesCS5A02G037100, TraesCS1A02G413400, TraesCS5B02G376800, TraesCS4A02G129900, TraesCS1A02G304900, TraesCS7A02G464400, TraesCS2A02G025400, …
GO:0050896	response to stimulus	7	9637	0.0218	TraesCSU02G109200, TraesCS5B02G099700, TraesCS6B02G337300, TraesCS6A02G308600, TraesCS5B02G562500, TraesCS4A02G350200, TraesCS1D02G330500
GO:0006139	nucleobase-containing compound metabolic process	3	6746	0.0103	TraesCS4D02G176600, TraesCS4A02G129900, TraesCS1D02G330500
GO:0006950	response to stress	2	5087	0.0273	TraesCSU02G109200, TraesCS1D02G330500
GO:0010467	gene expression	2	5814	0.00961	TraesCS1D02G403500, TraesCS3A02G386400
GO:0090304	nucleic acid metabolic process	1	5322	0.00378	TraesCS1D02G403500

## Sheet: CC tae-miR5384-3p
GO ID	GO TERM	out	Triticum aestivum (Ref) (103389)	P-value	Genes
GO:0044233	mitochondria-associated endoplasmic reticulum membrane contact site	1	5	0.00791	TraesCSU02G109200
GO:0070939	Dsl1/NZR complex	2	10	0.000112	TraesCS6A02G333100, TraesCS6D02G312100
GO:0044232	organelle membrane contact site	1	8	0.0126	TraesCSU02G109200
GO:0034274	Atg12-Atg5-Atg16 complex	1	9	0.0142	TraesCSU02G109200
GO:0061908	phagophore	1	11	0.0173	TraesCSU02G109200
GO:0005905	clathrin-coated pit	3	60	0.000125	TraesCS7B02G322300, TraesCS7D02G414100, TraesCS7A02G421900
GO:0030136	clathrin-coated vesicle	3	99	0.00055	TraesCS7B02G322300, TraesCS7D02G414100, TraesCS7A02G421900
GO:0099023	vesicle tethering complex	3	270	0.00933	TraesCS6A02G333100, TraesCS6B02G148100, TraesCS6D02G312100
GO:0009506	plasmodesma	3	279	0.0102	TraesCS1D02G335200, TraesCS1A02G332500, TraesCS1B02G346200
GO:0005911	cell-cell junction	3	279	0.0102	TraesCS1D02G335200, TraesCS1A02G332500, TraesCS1B02G346200
GO:0055044	symplast	3	279	0.0102	TraesCS1D02G335200, TraesCS1A02G332500, TraesCS1B02G346200
GO:0070161	anchoring junction	3	284	0.0107	TraesCS1D02G335200, TraesCS1A02G332500, TraesCS1B02G346200
GO:0030054	cell junction	3	284	0.0107	TraesCS1D02G335200, TraesCS1A02G332500, TraesCS1B02G346200
GO:0030135	coated vesicle	3	396	0.0256	TraesCS7B02G322300, TraesCS7D02G414100, TraesCS7A02G421900
GO:0005886	plasma membrane	17	4863	0.00234	TraesCS5B02G096200, TraesCS7D02G531300, TraesCS2B02G107700, TraesCS3B02G090400, TraesCS5B02G099700, TraesCS7A02G545000, TraesCS5A02G049000, TraesCS6B02G337300, TraesCS5A02G037100, TraesCS2D02G092100, TraesCS6A02G308600, TraesCS3D02G076400, TraesCS5D02G059600, TraesCS1B02G454200, TraesCS3A02G076700, TraesCS2A02G092900, TraesCS5A02G090500
GO:0071944	cell periphery	18	5591	0.00464	TraesCS5B02G096200, TraesCS7D02G531300, TraesCS2B02G107700, TraesCS6B02G148100, TraesCS3B02G090400, TraesCS5B02G099700, TraesCS7A02G545000, TraesCS5A02G049000, TraesCS6B02G337300, TraesCS5A02G037100, TraesCS2D02G092100, TraesCS6A02G308600, TraesCS3D02G076400, TraesCS5D02G059600, TraesCS1B02G454200, TraesCS3A02G076700, TraesCS2A02G092900, TraesCS5A02G090500
GO:0012505	endomembrane system	13	4446	0.0316	TraesCS6A02G333100, TraesCS6B02G337300, TraesCS7B02G322300, TraesCS7D02G414100, TraesCS6A02G308600, TraesCS1A02G304900, TraesCS2A02G321400, TraesCS1D02G403500, TraesCS7A02G421900, TraesCS3A02G386400, TraesCS5D02G092500, TraesCS1D02G143700, TraesCS6D02G312100
GO:1902494	catalytic complex	1	3387	0.0475	TraesCSU02G109200
GO:0043232	intracellular non-membrane-bounded organelle	1	4934	0.00531	TraesCS1D02G330500
GO:0043228	non-membrane-bounded organelle	1	4934	0.00531	TraesCS1D02G330500

## Sheet: MF tae-miR5384-3p
GO ID	GO TERM	out	Triticum aestivum (Ref) (103389)	P-value	Genes
GO:0036374	glutathione hydrolase activity	3	8	2.18e-07	TraesCS3B02G090400, TraesCS3D02G076400, TraesCS3A02G076700
GO:0008242	omega peptidase activity	3	29	1.39e-05	TraesCS3B02G090400, TraesCS3D02G076400, TraesCS3A02G076700
GO:1990404	NAD+-protein ADP-ribosyltransferase activity	1	10	0.0158	TraesCS1D02G330500
GO:0031420	alkali metal ion binding	2	24	0.000675	TraesCS4D02G176600, TraesCS4A02G129900
GO:0030955	potassium ion binding	2	24	0.000675	TraesCS4D02G176600, TraesCS4A02G129900
GO:0019776	Atg8-family ligase activity	1	12	0.0189	TraesCSU02G109200
GO:0004743	pyruvate kinase activity	2	25	0.000732	TraesCS4D02G176600, TraesCS4A02G129900
GO:0070003	threonine-type peptidase activity	3	38	3.17e-05	TraesCS3B02G090400, TraesCS3D02G076400, TraesCS3A02G076700
GO:0005545	1-phosphatidylinositol binding	3	40	3.71e-05	TraesCS7B02G322300, TraesCS7D02G414100, TraesCS7A02G421900
GO:0032050	clathrin heavy chain binding	3	47	6.04e-05	TraesCS7B02G322300, TraesCS7D02G414100, TraesCS7A02G421900
GO:0030976	thiamine pyrophosphate binding	2	36	0.00152	TraesCS3D02G442100, TraesCS3B02G486100
GO:0070628	proteasome binding	2	40	0.00187	TraesCS5A02G258000, TraesCS5B02G257200
GO:0050997	quaternary ammonium group binding	2	42	0.00207	TraesCS3D02G442100, TraesCS3B02G486100
GO:0031176	endo-1,4-beta-xylanase activity	2	42	0.00207	TraesCS4A02G045800, TraesCS4D02G259100
GO:0080161	auxin transmembrane transporter activity	2	44	0.00226	TraesCS6B02G337300, TraesCS6A02G308600
GO:0010329	auxin efflux transmembrane transporter activity	2	44	0.00226	TraesCS6B02G337300, TraesCS6A02G308600
GO:0031593	polyubiquitin modification-dependent protein binding	5	112	1.1e-06	TraesCS2D02G519800, TraesCS2B02G546800, TraesCS5A02G258000, TraesCS5B02G257200, TraesCS2A02G518400
GO:0004190	aspartic-type endopeptidase activity	21	489	8.65e-24	TraesCS3B02G515100, TraesCS3A02G471900, TraesCS2D02G569500, TraesCS3B02G515300, TraesCS6B02G312300, TraesCS3B02G510300, TraesCS3D02G467600, TraesCS6A02G283400, TraesCS6B02G312200, TraesCS7D02G175100, TraesCS6D02G263900, TraesCS3D02G468100, TraesCS7B02G079000, TraesCS3D02G467300, TraesCS6D02G264000, TraesCS3A02G472300, TraesCS7A02G174100, TraesCS3B02G514900, TraesCS6A02G283500, TraesCS3A02G472100,…
GO:0070001	aspartic-type peptidase activity	21	489	8.65e-24	TraesCS3B02G515100, TraesCS3A02G471900, TraesCS2D02G569500, TraesCS3B02G515300, TraesCS6B02G312300, TraesCS3B02G510300, TraesCS3D02G467600, TraesCS6A02G283400, TraesCS6B02G312200, TraesCS7D02G175100, TraesCS6D02G263900, TraesCS3D02G468100, TraesCS7B02G079000, TraesCS3D02G467300, TraesCS6D02G264000, TraesCS3A02G472300, TraesCS7A02G174100, TraesCS3B02G514900, TraesCS6A02G283500, TraesCS3A02G472100,…
GO:0070290	N-acylphosphatidylethanolamine-specific phospholipase D activity	2	48	0.00269	TraesCS7D02G531300, TraesCS7A02G545000
GO:0004630	phospholipase D activity	2	48	0.00269	TraesCS7D02G531300, TraesCS7A02G545000
GO:0003950	NAD+ ADP-ribosyltransferase activity	1	24	0.0374	TraesCS1D02G330500
GO:0140030	modification-dependent protein binding	5	124	1.83e-06	TraesCS2D02G519800, TraesCS2B02G546800, TraesCS5A02G258000, TraesCS5B02G257200, TraesCS2A02G518400
GO:0004806	triglyceride lipase activity	1	26	0.0404	TraesCS7A02G169800
GO:0030276	clathrin binding	3	93	0.000458	TraesCS7B02G322300, TraesCS7D02G414100, TraesCS7A02G421900
GO:0097599	xylanase activity	2	70	0.00563	TraesCS4A02G045800, TraesCS4D02G259100
GO:0000149	SNARE binding	5	208	2.25e-05	TraesCS6A02G333100, TraesCS7B02G322300, TraesCS7D02G414100, TraesCS7A02G421900, TraesCS6D02G312100
GO:0005546	phosphatidylinositol-4,5-bisphosphate binding	4	177	0.000195	TraesCS6B02G148100, TraesCS7B02G322300, TraesCS7D02G414100, TraesCS7A02G421900
GO:1902936	phosphatidylinositol bisphosphate binding	4	195	0.000282	TraesCS6B02G148100, TraesCS7B02G322300, TraesCS7D02G414100, TraesCS7A02G421900
GO:0016760	cellulose synthase (UDP-forming) activity	2	98	0.0108	TraesCS5B02G096200, TraesCS5A02G090500
GO:0016759	cellulose synthase activity	2	98	0.0108	TraesCS5B02G096200, TraesCS5A02G090500
GO:1901981	phosphatidylinositol phosphate binding	4	213	0.000393	TraesCS6B02G148100, TraesCS7B02G322300, TraesCS7D02G414100, TraesCS7A02G421900
GO:0051753	mannan synthase activity	2	110	0.0134	TraesCS5B02G096200, TraesCS5A02G090500
GO:0019187	beta-1,4-mannosyltransferase activity	2	110	0.0134	TraesCS5B02G096200, TraesCS5A02G090500
GO:0004175	endopeptidase activity	24	1548	7.24e-17	TraesCS3B02G515100, TraesCS3A02G471900, TraesCS2D02G569500, TraesCS3B02G515300, TraesCS2A02G025400, TraesCS2B02G038300, TraesCS6B02G312300, TraesCS3B02G510300, TraesCS3D02G467600, TraesCS6A02G283400, TraesCS6B02G312200, TraesCS7D02G175100, TraesCS6D02G263900, TraesCS3D02G468100, TraesCS7B02G079000, TraesCS3D02G467300, TraesCS6D02G264000, TraesCS3A02G472300, TraesCS7A02G174100, TraesCS2D02G027400,…
GO:0035091	phosphatidylinositol binding	4	282	0.00112	TraesCS6B02G148100, TraesCS7B02G322300, TraesCS7D02G414100, TraesCS7A02G421900
GO:0000030	mannosyltransferase activity	2	147	0.0231	TraesCS5B02G096200, TraesCS5A02G090500
GO:0051087	protein-folding chaperone binding	2	156	0.0258	TraesCS1D02G403500, TraesCS3A02G386400
GO:0008081	phosphoric diester hydrolase activity	2	168	0.0295	TraesCS7D02G531300, TraesCS7A02G545000
GO:0008233	peptidase activity	28	2450	3.51e-16	TraesCS3B02G515100, TraesCS3A02G471900, TraesCS2D02G569500, TraesCS3B02G090400, TraesCS3B02G515300, TraesCS2A02G025400, TraesCS2B02G038300, TraesCS6B02G312300, TraesCS3B02G510300, TraesCS3D02G076400, TraesCS3D02G467600, TraesCS6A02G283400, TraesCS6B02G312200, TraesCS7D02G175100, TraesCS6D02G263900, TraesCS3D02G468100, TraesCS7B02G079000, TraesCS3D02G467300, TraesCS6D02G264000, TraesCS3A02G472300,…
GO:1901681	sulfur compound binding	2	175	0.0318	TraesCS3D02G442100, TraesCS3B02G486100
GO:0043022	ribosome binding	2	190	0.037	TraesCS1B02G062700, TraesCS1A02G048300
GO:0005543	phospholipid binding	4	421	0.00472	TraesCS6B02G148100, TraesCS7B02G322300, TraesCS7D02G414100, TraesCS7A02G421900
GO:0016298	lipase activity	3	326	0.0154	TraesCS7D02G531300, TraesCS7A02G545000, TraesCS7A02G169800
GO:0004620	phospholipase activity	2	221	0.0485	TraesCS7D02G531300, TraesCS7A02G545000
GO:0043130	ubiquitin binding	2	223	0.0493	TraesCS5A02G258000, TraesCS5B02G257200
GO:0000287	magnesium ion binding	4	502	0.00867	TraesCS4D02G176600, TraesCS4A02G129900, TraesCS3D02G442100, TraesCS3B02G486100
GO:0004252	serine-type endopeptidase activity	3	477	0.0409	TraesCS2A02G025400, TraesCS2B02G038300, TraesCS2D02G027400
GO:0017171	serine hydrolase activity	4	748	0.0319	TraesCS2A02G025400, TraesCS2B02G038300, TraesCS2D02G027400, TraesCS7B02G078700
GO:0008236	serine-type peptidase activity	4	748	0.0319	TraesCS2A02G025400, TraesCS2B02G038300, TraesCS2D02G027400, TraesCS7B02G078700
GO:0008289	lipid binding	5	939	0.0175	TraesCS5A02G314400, TraesCS6B02G148100, TraesCS7B02G322300, TraesCS7D02G414100, TraesCS7A02G421900
GO:0035251	UDP-glucosyltransferase activity	4	823	0.0428	TraesCS5B02G096200, TraesCSU02G121700, TraesCS5D02G403500, TraesCS5A02G090500
GO:0016787	hydrolase activity	52	10865	1.35e-13	TraesCS5D02G249500, TraesCS7D02G531300, TraesCS5B02G240800, TraesCS3B02G515100, TraesCS3A02G471900, TraesCS2D02G569500, TraesCS5B02G240000, TraesCS3B02G090400, TraesCS7A02G545000, TraesCS6D02G218200, TraesCS5A02G242900, TraesCS3B02G515300, TraesCS1A02G442400, TraesCS1B02G062700, TraesCS5A02G242600, TraesCS5B02G412100, TraesCS7A02G464400, TraesCS2A02G025400, TraesCS5D02G249400, TraesCS2B02G038300,…
GO:0016757	glycosyltransferase activity	9	2336	0.0127	TraesCS5B02G096200, TraesCSU02G121700, TraesCS5D02G403500, TraesCS1A02G304900, TraesCS1D02G330500, TraesCS5D02G092500, TraesCS1D02G143700, TraesCS1A02G183500, TraesCS5A02G090500
GO:0005506	iron ion binding	7	1862	0.0298	TraesCS2D02G266200, TraesCS2A02G256600, TraesCS5A02G397900, TraesCS5B02G402900, TraesCS5B02G403000, TraesCS2B02G230500, TraesCS5D02G407400
GO:0004497	monooxygenase activity	7	1884	0.0314	TraesCS2D02G266200, TraesCS2A02G256600, TraesCS5A02G397900, TraesCS5B02G402900, TraesCS5B02G403000, TraesCS2B02G230500, TraesCS5D02G407400
GO:0016705	oxidoreductase activity, acting on paired donors, with incorporation or reduction of molecular oxygen	7	1993	0.0406	TraesCS2D02G266200, TraesCS2A02G256600, TraesCS5A02G397900, TraesCS5B02G402900, TraesCS5B02G403000, TraesCS2B02G230500, TraesCS5D02G407400
GO:0016746	acyltransferase activity	10	3180	0.037	TraesCSU02G109200, TraesCS3B02G090400, TraesCS3A02G514100, TraesCS1B02G436300, TraesCS4D02G272300, TraesCS1A02G413400, TraesCS3D02G076400, TraesCS3B02G582800, TraesCS1D02G420900, TraesCS3A02G076700
GO:0140096	catalytic activity, acting on a protein	31	10702	0.00113	TraesCSU02G109200, TraesCS3B02G515100, TraesCS3A02G471900, TraesCS2D02G569500, TraesCS3B02G090400, TraesCS3B02G515300, TraesCS5A02G037100, TraesCS2A02G025400, TraesCS2B02G038300, TraesCS6B02G312300, TraesCS3B02G510300, TraesCS3D02G076400, TraesCS3D02G467600, TraesCS6A02G283400, TraesCS6B02G312200, TraesCS7D02G175100, TraesCS6D02G263900, TraesCS1D02G330500, TraesCS3D02G468100, TraesCS7B02G079000, …
GO:0003824	catalytic activity	88	34192	6.7e-08	TraesCS5D02G249500, TraesCS4A02G115400, TraesCS2D02G266200, TraesCSU02G109200, TraesCS5B02G096200, TraesCS2A02G256600, TraesCS7D02G531300, TraesCS5B02G240800, TraesCSU02G121700, TraesCS5A02G397900, TraesCS4D02G190100, TraesCS3B02G515100, TraesCS3A02G471900, TraesCS2D02G569500, TraesCS5B02G240000, TraesCS3B02G090400, TraesCS5B02G099700, TraesCS4D02G176600, TraesCS7A02G545000, TraesCS6D02G218200, T…
GO:0097159	organic cyclic compound binding	25	25696	0.00367	TraesCS2D02G266200, TraesCS2A02G256600, TraesCS5A02G314400, TraesCS5A02G397900, TraesCS4D02G176600, TraesCS6D02G218200, TraesCS1A02G442400, TraesCS5B02G402900, TraesCS5A02G037100, TraesCS1B02G062700, TraesCS4A02G129900, TraesCS3B02G595800, TraesCS7A02G071700, TraesCS5A02G535000, TraesCS3D02G442100, TraesCS5B02G403000, TraesCS4B02G367300, TraesCS1A02G048300, TraesCS2B02G230500, TraesCS3B02G486100,…
GO:0003676	nucleic acid binding	10	12309	0.021	TraesCS5A02G314400, TraesCS6D02G218200, TraesCS1A02G442400, TraesCS3B02G595800, TraesCS5A02G535000, TraesCS4B02G367300, TraesCS4D02G033700, TraesCS3A02G527300, TraesCS4D02G360200, TraesCS4A02G407800
GO:1901363	heterocyclic compound binding	9	11756	0.0136	TraesCS4D02G176600, TraesCS1A02G442400, TraesCS5A02G037100, TraesCS1B02G062700, TraesCS4A02G129900, TraesCS7A02G071700, TraesCS3D02G442100, TraesCS1A02G048300, TraesCS3B02G486100
GO:0035639	purine ribonucleoside triphosphate binding	7	9543	0.0293	TraesCS4D02G176600, TraesCS1A02G442400, TraesCS5A02G037100, TraesCS1B02G062700, TraesCS4A02G129900, TraesCS7A02G071700, TraesCS1A02G048300
GO:0032555	purine ribonucleotide binding	7	10058	0.0166	TraesCS4D02G176600, TraesCS1A02G442400, TraesCS5A02G037100, TraesCS1B02G062700, TraesCS4A02G129900, TraesCS7A02G071700, TraesCS1A02G048300
GO:0032553	ribonucleotide binding	7	10216	0.0123	TraesCS4D02G176600, TraesCS1A02G442400, TraesCS5A02G037100, TraesCS1B02G062700, TraesCS4A02G129900, TraesCS7A02G071700, TraesCS1A02G048300
GO:0097367	carbohydrate derivative binding	7	10347	0.0125	TraesCS4D02G176600, TraesCS1A02G442400, TraesCS5A02G037100, TraesCS1B02G062700, TraesCS4A02G129900, TraesCS7A02G071700, TraesCS1A02G048300
GO:0017076	purine nucleotide binding	7	10542	0.00921	TraesCS4D02G176600, TraesCS1A02G442400, TraesCS5A02G037100, TraesCS1B02G062700, TraesCS4A02G129900, TraesCS7A02G071700, TraesCS1A02G048300
GO:0000166	nucleotide binding	7	11356	0.00371	TraesCS4D02G176600, TraesCS1A02G442400, TraesCS5A02G037100, TraesCS1B02G062700, TraesCS4A02G129900, TraesCS7A02G071700, TraesCS1A02G048300
GO:1901265	nucleoside phosphate binding	7	11356	0.00371	TraesCS4D02G176600, TraesCS1A02G442400, TraesCS5A02G037100, TraesCS1B02G062700, TraesCS4A02G129900, TraesCS7A02G071700, TraesCS1A02G048300
GO:0016772	transferase activity, transferring phosphorus-containing groups	4	6631	0.0364	TraesCS4D02G176600, TraesCS5A02G037100, TraesCS4A02G129900, TraesCS1D02G330500
GO:0005524	ATP binding	5	8908	0.00753	TraesCS4D02G176600, TraesCS1A02G442400, TraesCS5A02G037100, TraesCS4A02G129900, TraesCS7A02G071700
GO:0032559	adenyl ribonucleotide binding	5	9423	0.00397	TraesCS7A02G071700, TraesCS1A02G442400, TraesCS5A02G037100, TraesCS4A02G129900, TraesCS7A02G071700
GO:0016773	phosphotransferase activity, alcohol group as acceptor	3	5853	0.0271	TraesCS4D02G176600, TraesCS5A02G037100, TraesCS4A02G129900
GO:0030554	adenyl nucleotide binding	5	9907	0.00206	TraesCS4D02G176600, TraesCS1A02G442400, TraesCS5A02G037100, TraesCS4A02G129900, TraesCS7A02G071700
GO:0016301	kinase activity	3	6084	0.0197	TraesCS4D02G176600, TraesCS5A02G037100, TraesCS4A02G129900
GO:0003723	RNA binding	1	4166	0.0161	TraesCS4A02G407800
GO:0004672	protein kinase activity	1	5396	0.0025	TraesCS5A02G037100
